# Supplementary material for: TRIC-A shapes oscillatory Ca2+ signals by interaction with STIM1/Orai1 complexes
Source: PLoS Biol. 2020 Apr 24;18(4):e3000700. doi: 10.1371/journal.pbio.3000700 (PMC7202670; doi:10.1371/journal.pbio.3000700)
Supplement: S1 Data — (XLSX) [file pbio.3000700.s001.xlsx]

## Sheet: Fig1
Panel A	F340/F380				Panel B	Oscillation frequency (min-1)							Panel C	Oscillation amplitude (DF340/F380)				Panel D	Oscillating cells (%)
					Mean	0.661616	0.45098	2.2616	0.995025	3.53846	1.85333		Mean	0.853244	1.11153			Mean	74.8214	96.875	97.5	21.3318	77.3336	87.4053
					SEM	0.0440694	0.0490196	0.0714781	0.0699955	0.0977474	0.0978733		SEM	0.0245574	0.0383757			SEM	11.766	2.1921	2.5	10.3741	8.82802	7.37968
					[Ca2+]o (mM)	0.1	0.1	0.3	0.3	1	1							[Ca2+]o (mM)	0.1	0.3	1	0.1	0.3	1
Time (min)	Control	TRIC-A	BTP2			Control	TRIC-A	Control	TRIC-A	Control	TRIC-A			Control	TRIC-A				Control	Control	Control	TRIC-A	TRIC-A	TRIC-A
0	0.6004	0.60311	0.61917			0.666667	1	2.66667	2.66667	4.66667	4.33333			0.525814	0.638431				80	100	100	16.6667	100	100
0.03333	0.60203	0.60458	0.61503			0.666667	0.333333	2.33333	1.33333	4	2			0.618592	0.896983				100	100	100	0	41.6667	50
0.06667	0.60706	0.60572	0.60379			0.333333	0.333333	2.66667	2	4	3.66667			0.65711	0.845055				100	100	100	90	100	100
0.1	0.60972	0.60551	0.61611			1	0.333333	3	1		2.66667			1.166	0.916512				83.3333	91.6667	100	28.5714	85.7143	100
0.13333	0.61719	0.61167	0.62114			0.666667	0.333333	2.66667	1.66667	2	3			0.8779	1.05329				100	100	100	16.6667	58.3333	58.3333
0.16667	0.61616	0.61563	0.61471			0.333333	0.333333	2.33333	1.66667	4	3.33333			0.7074	0.91202				90	100	100	12.5	100	100
0.2	0.60634	0.6095	0.60989			1	0.333333	2.66667	1.66667	3.33333	2.66667			0.89851	0.861112				28.5714	100	100	6.25	87.5	100
0.23333	0.59435	0.5974	0.606			0.666667	0.333333	2.66667	0.666667	4	2			0.81202	0.877033				16.6667	83.3333	80	0	45.4545	90.9091
0.26667	0.59806	0.60252	0.60495			0.666667	0.333333	1	1	2.66667	3			1.08739	0.9115
0.3	0.60278	0.60232	0.60661			2.33333	0.666667	1.66667	1.33333	3	2.33333			1.02463	0.804514
0.33333	0.61018	0.608	0.59957			0.666667	0.666667	2.33333	1	3.33333	2			0.82306	1.1935
0.36667	0.6014	0.59715	0.59741			0.666667	0.666667	3.66667	1.33333	4.66667	2			0.56885	0.98995
0.4	0.60062	0.59909	0.6072			0.666667	0.666667	2.66667	0.333333	3.66667	0.666667			0.7931	2.007
0.43333	0.60765	0.60367	0.60307			0.666667	0.333333	2.66667	1	4	1			0.605758	1.64667
0.46667	0.60211	0.60193	0.59557			0.333333	0.333333	1.66667	0.666667	2.66667	1			1.14855	1.791
0.5	0.60353	0.60152	0.59468			0.666667	0.333333	2.66667	0.333333	4.33333	0.666667			0.738054	1.89805
0.53333	0.60756	0.60804	0.59246			0.666667	0.333333	2	1	3	0.333333			0.843267	1.867
0.56667	0.60926	0.60982	0.58851			0.666667		2.66667	1.33333	3.33333	2			0.76225	0.92785
0.6	0.603	0.60091	0.59223			0.666667		2	0.666667	4	2			0.784708	1.01163
0.63333	0.59266	0.59	0.5885			0.666667		2	1.33333	2.66667	1.66667			0.811462	0.66674
0.66667	0.59685	0.59784	0.5909			0.666667		3	1.66667	3.66667	2.33333			0.670714	1.57929
0.7	0.6014	0.59566	0.60411			1		2.33333	1.33333	3.66667	2			0.913827	1.11892
0.73333	0.60306	0.60873	0.60583			0.666667		1.66667	2	2.33333	3.33333			1.21929	0.89393
0.76667	0.60346	0.60701	0.59439			0.666667		3	0.666667	4.66667	2.66667			1.09741	1.21351
0.8	0.60269	0.61334	0.59577			1.33333		2.66667	1	4	2			1.22767	1.26433
0.83333	0.60479	0.60562	0.59133			0.333333		2.66667	1.66667	4.66667	2			0.85255	0.818217
0.86667	0.6103	0.60584	0.59147			0.666667		2.66667	2	4	3			0.870092	1.304
0.9	0.61715	0.6085	0.58496			0.333333		4	1.33333	5.33333	3.33333			0.658213	1.3177
0.93333	0.61358	0.60992	0.58193			0.666667		2.66667	1.33333	4.33333	3.33333			0.844369	0.81064
0.96667	0.60112	0.60766	0.59362			1.33333		2.33333	1.33333	3	2.33333			1.36267	1.07643
1	0.59117	0.59376	0.59835			1.33333		2.33333	0.333333	3.66667	2.33333			0.948191	0.867257
1.03333	0.59987	0.60838	0.59271			0.666667		3.33333	0.333333	4.66667	1			0.763821	1.40233
1.06667	0.60042	0.60839	0.5945			0.666667		3	0.666667	4.66667	1			0.7624	1.349
1.1	0.60344	0.60688	0.58844			0.666667		2	0.333333	4	0.333333			0.84115	1.18
1.13333	0.60741	0.60639	0.59115			0.333333		2.66667	0.666667	3.66667	1.66667			0.514927	1.11052
1.16667	0.60365	0.60844	0.59376			0.333333		2.33333	2.33333	3.33333	1			0.81666	0.709333
1.2	0.60952	0.61254	0.58692			1		1.33333	1	2.66667	1.66667			1.19175	0.89352
1.23333	0.61594	0.60309	0.59326			0.666667		2	1.66667	4	3			0.745467	0.520725
1.26667	0.62853	0.62125	0.61106			0.333333		2.66667	0.666667	4.33333	2.33333			0.827731	1.488
1.3	0.6329	0.62393	0.60205			0.333333		2	0.666667	3.66667	2			0.745036	1.54167
1.33333	0.61489	0.61394	0.59711			0.666667		2	0.333333	3	1.33333			0.9781	1.98225
1.36667	0.61728	0.60674	0.59475			0.666667		2.66667	0.666667	4.33333	1.33333			0.683727	0.74165
1.4	0.62569	0.60803	0.59434			0.333333		2.33333	1.66667	4.33333	1			0.881677	1.44567
1.43333	0.63291	0.61386	0.59395			0.333333		2.66667	1.33333	3	1.33333			0.98501	1.487
1.46667	0.63405	0.60817	0.59239			0.333333		2	0.666667	0.333333	2.33333			1.142	1.16871
1.5	0.63204	0.61941	0.58881			0.333333		1.66667	1	3.66667	1.66667			0.783873	1.50438
1.53333	0.6348	0.61854	0.60753			0.333333		2.33333	0.666667	3.33333	2			0.840588	1.14933
1.56667	0.6428	0.61576	0.60769			0.666667		2.33333	1	4	2.33333			0.694183	0.728472
1.6	0.6425	0.61828	0.60301			0.666667		2	1.66667	4.33333	2			0.541031	0.976817
1.63333	0.64705	0.62774	0.59659			0.333333		2	0.333333	3.66667	1.33333			0.583227	1.41575
1.66667	0.6564	0.62957	0.60047			0.333333		3	1.66667	4	1.66667			0.4663	1.042
1.7	0.65188	0.6239	0.60109			0.333333		2	0.333333	4	0.333333			0.546592	0.96084
1.73333	0.64601	0.61481	0.60065			0.333333		2	0.333333	3.66667	0.333333			0.529209	1.2469
1.76667	0.65021	0.62145	0.59158			0.666667		2	0.333333	3.66667	1.66667			0.51075	1.7626
1.8	0.66943	0.63635	0.60041			0.666667		2	0.333333	2.66667	1.33333			1.09604	0.8125
1.83333	0.65234	0.63076	0.6087			1		2.33333	0.666667	3.33333	1.66667			1.0262	1.0985
1.86667	0.67113	0.63562	0.60153			0.666667		2.33333	0.333333	4.33333	1.66667			0.528336	1.0926
1.9	0.68752	0.66581	0.60115			1		2.33333	1	4	1.33333			0.593867	0.9677
1.93333	0.68703	0.65787	0.59959			0.666667		3	1	4	1.33333			0.933925	1.39875
1.96667	0.66892	0.65589	0.59583			0.333333		2.33333	1	4.66667	2			0.926286	1.00677
2	0.66152	0.62927	0.59416			0.666667		3	1	3.33333	2			0.95671	0.9358
2.03333	0.67051	0.63333	0.59317			1		2	0.666667	4.33333	2			0.657031	0.835633
2.06667	0.67626	0.6299	0.58657			1.66667		2.33333	0.333333	3.66667	2			0.846755	0.842267
2.1	0.67964	0.62468	0.60015			0.333333		3	0.333333	3.66667	2			0.860355	0.902467
2.13333	0.69548	0.63724	0.60099			0.333333		3.33333	0.333333	4.33333	1.66667			1.13359	0.976817
2.16667	0.69228	0.64082	0.59532			0.333333		2.66667	0.333333	5	1			0.533186	1.04174
2.2	0.69102	0.64379	0.59021					1.66667	0.333333	3.33333	0.333333			0.80076	1.16903
2.23333	0.71223	0.64611	0.59221					2		3	0.333333			0.961711	1.3581
2.26667	0.71014	0.65023	0.59121					2		2.66667	1.33333			0.7603	0.9788
2.3	0.69661	0.64169	0.59369					1.33333		3	2.33333			1.1001	0.7655
2.33333	0.71181	0.65083	0.58077					2		2.33333	2.33333			1.0956	0.937329
2.36667	0.71634	0.64896	0.5988					1.33333		2.33333	1.66667			1.2454	0.928371
2.4	0.71773	0.65196	0.6049					1.33333		2	2.33333			1.058	0.7828
2.43333	0.70264	0.63706	0.60104					1.33333		2	1			0.81615	0.719214
2.46667	0.69771	0.62367	0.59703					1.66667		2.33333	1.66667			1.13643	1.23533
2.5	0.72575	0.63594	0.59785					1		2.66667				0.897383	0.90298
2.53333	0.74443	0.63838	0.59821					0.666667		2				0.9328
2.56667	0.7805	0.64361	0.59702					1.33333		2.66667				1.36153
2.6	1.55866	0.66249	0.58888					0.666667		3.33333
2.63333	1.48127	0.67649	0.6012
2.66667	1.25182	0.67497	0.60405
2.7	0.7898	0.64489	0.59574
2.73333	0.70884	0.64338	0.59366
2.76667	0.72889	0.64729	0.59546
2.8	0.72125	0.64909	0.59363
2.83333	0.69093	0.64133	0.59365
2.86667	0.67626	0.64692	0.58281
2.9	0.65866	0.63557	0.6039
2.93333	0.65441	0.64671	0.60085
2.96667	0.65791	0.64041	0.59804
3	0.65908	0.64046	0.59751
3.03333	0.65949	0.64341	0.59841
3.06667	0.66332	0.65671	0.59357
3.1	0.66518	0.66388	0.59687
3.13333	0.67472	0.65403	0.58523
3.16667	0.67988	0.64791	0.60488
3.2	0.69325	0.62863	0.60258
3.23333	0.68659	0.63387	0.59795
3.26667	0.68201	0.65358	0.59892
3.3	0.68046	0.65461	0.60124
3.33333	0.67742	0.65357	0.59595
3.36667	0.68151	0.65544	0.59534
3.4	0.67378	0.6518	0.59159
3.43333	0.67612	0.68419	0.60865
3.46667	0.67452	0.69623	0.60898
3.5	0.67923	0.68446	0.60127
3.53333	0.67148	0.64987	0.60313
3.56667	0.67761	0.63859	0.60294
3.6	0.68096	0.64326	0.61011
3.63333	0.68007	0.63981	0.59849
3.66667	0.68985	0.66828	0.6003
3.7	0.72181	0.67345	0.62187
3.73333	0.77999	0.66513	0.61914
3.76667	1.51	0.66863	0.60997
3.8	1.44743	0.66503	0.61168
3.83333	1.19268	0.67586	0.61527
3.86667	0.77899	0.66568	0.61637
3.9	0.69543	0.64461	0.60792
3.93333	0.65619	0.64981	0.60393
3.96667	0.64038	0.64393	0.6156
4	0.64156	0.64955	0.61858
4.03333	0.65244	0.65674	0.61377
4.06667	0.65615	0.65104	0.61311
4.1	0.65442	0.65703	0.61347
4.13333	0.66422	0.66468	0.61363
4.16667	0.66065	0.64545	0.60451
4.2	0.67075	0.65764	0.61882
4.23333	0.68103	0.66038	0.61623
4.26667	0.70898	0.68904	0.61438
4.3	0.73669	0.71016	0.61188
4.33333	0.73633	0.7049	0.61987
4.36667	0.7448	0.68165	0.61664
4.4	0.79882	0.65842	0.61139
4.43333	0.83813	0.67478	0.60653
4.46667	0.88658	0.66849	0.62595
4.5	1.68543	0.68024	0.6238
4.53333	1.46729	0.70781	0.61278
4.56667	1.22521	0.70143	0.61008
4.6	0.856	0.74666	0.6142
4.63333	0.7791	0.76367	0.61471
4.66667	0.77218	0.76502	0.60983
4.7	0.73909	0.72137	0.61858
4.73333	0.76636	0.69824	0.62176
4.76667	0.80628	0.6942	0.61511
4.8	0.77894	0.69092	0.61669
4.83333	0.78562	0.70514	0.62056
4.86667	1.548	0.71591	0.61307
4.9	1.5037	0.71048	0.61787
4.93333	1.25753	0.74903	0.61365
4.96667	0.91117	0.76743	0.62848
5	0.73634	0.71806	0.62028
5.03333	0.70693	0.69105	0.61685
5.06667	0.72771	0.7099	0.61532
5.1	0.77189	0.70751	0.61723
5.13333	0.75073	0.684	0.61393
5.16667	0.73037	0.69536	0.6051
5.2	0.75985	0.70012	0.62777
5.23333	0.76336	1.87799	0.62549
5.26667	0.85228	1.80446	0.6242
5.3	1.60768	1.40471	0.61794
5.33333	1.48686	0.83941	0.61642
5.36667	1.16971	0.71178	0.6169
5.4	0.78416	0.68129	0.61569
5.43333	0.72318	0.67727	0.62177
5.46667	0.73582	0.67246	0.62913
5.5	0.71773	0.67598	0.62036
5.53333	0.79761	0.69659	0.62203
5.56667	0.82986	0.73299	0.62532
5.6	0.80512	0.7409	0.62439
5.63333	0.77336	0.71231	0.61923
5.66667	0.79325	0.67611	0.61407
5.7	0.83599	0.65952	0.63114
5.73333	1.61385	0.69116	0.62717
5.76667	1.38281	0.69356	0.62144
5.8	0.99382	0.70443	0.61673
5.83333	0.73346	0.70925	0.61689
5.86667	0.73715	0.71055	0.61753
5.9	0.71089	0.74034	0.61314
5.93333	0.72713	0.70213	0.63168
5.96667	0.77712	0.68899	0.62227
6	0.8013	0.68148	0.62362
6.03333	0.76971	0.69189	0.6164
6.06667	0.73598	0.6766	0.61789
6.1	0.72387	0.69627	0.61563
6.13333	0.76077	0.70564	0.61046
6.16667	0.77479	0.70735	0.63309
6.2	0.87975	0.77399	0.62831
6.23333	1.58736	0.77157	0.61681
6.26667	1.29829	0.71348	0.6169
6.3	0.85657	0.69049	0.61899
6.33333	0.7361	0.71251	0.62034
6.36667	0.74819	1.23845	0.61414
6.4	0.71804	1.84956	0.62984
6.43333	0.73358	1.6337	0.63068
6.46667	0.71576	1.25674	0.62343
6.5	0.73533	0.78301	0.61961
6.53333	0.72375	0.75268	0.62372
6.56667	0.72911	0.7471	0.62118
6.6	0.7298	0.70379	0.61873
6.63333	0.75671	0.6741	0.63424
6.66667	0.84352	0.68328	0.63167
6.7	1.65045	0.68838	0.62682
6.73333	1.41393	0.69134	0.62443
6.76667	0.92119	0.70394	0.62457
6.8	0.76866	0.72284	0.62832
6.83333	0.78549	0.71121	0.61386
6.86667	0.7555	0.75942	0.63663
6.9	0.717	0.7287	0.63475
6.93333	0.73152	0.73319	0.6228
6.96667	0.68242	0.69644	0.63277
7	0.72869	0.70697	0.62642
7.03333	0.72994	0.71085	0.6257
7.06667	0.75609	0.70112	0.61082
7.1	0.71133	0.68672	0.63306
7.13333	0.75237	0.69816	0.62442
7.16667	0.8242	0.75853	0.61947
7.2	1.00928	0.75659	0.62493
7.23333	1.75521	0.7636	0.62422
7.26667	1.52932	0.72015	0.61733
7.3	1.0451	0.7286	0.61492
7.33333	0.80689	1.51597	0.63047
7.36667	0.77424	1.90668	0.63405
7.4	0.78644	1.80996	0.6329
7.43333	0.85687	1.48064	0.6269
7.46667	1.10025	0.86402	0.62582
7.5	1.71406	0.75392	0.62662
7.53333	1.42863	0.73701	0.61661
7.56667	1.09473	0.77781	0.6118
7.6	0.80021	0.7839	0.65237
7.63333	0.80353	0.75297	0.6406
7.66667	0.82507	0.72713	0.62799
7.7	0.87675	0.73532	0.62983
7.73333	1.09956	0.73612	0.61995
7.76667	1.62537	0.76038	0.61933
7.8	1.39071	0.78486	0.61126
7.83333	1.08576	0.76134	0.61897
7.86667	0.83938	0.75571	0.62245
7.9	0.81801	1.71213	0.6124
7.93333	0.84574	1.93716	0.62027
7.96667	0.87377	1.84048	0.61519
8	0.97387	1.37778	0.61006
8.03333	1.64306	0.81828	0.60952
8.06667	1.46855	0.74275	0.60703
8.1	1.0206	0.72409	0.60162
8.13333	0.8036	0.73225	0.61131
8.16667	0.77208	0.7795	0.61983
8.2	0.79565	0.78827	0.61789
8.23333	0.82645	0.75409	0.61226
8.26667	1.36715	0.72501	0.61601
8.3	1.65043	0.71938	0.61035
8.33333	1.22913	0.72513	0.61239
8.36667	0.82031	0.78302	0.61288
8.4	0.81415	0.80854	0.60042
8.43333	0.84157	1.73049	0.59582
8.46667	0.88251	1.80571	0.6096
8.5	0.88001	1.5477	0.6194
8.53333	1.64558	1.15561	0.6069
8.56667	1.44514	0.80618	0.61359
8.6	0.92989	0.76164	0.60673
8.63333	0.81316	0.73698	0.61416
8.66667	0.78216	0.74925	0.61352
8.7	0.79626	0.73283	0.6145
8.73333	0.83125	0.77237	0.61682
8.76667	0.90957	0.75995	0.60678
8.8	1.60021	0.72662	0.60939
8.83333	1.4014	0.70884	0.62679
8.86667	0.90497	0.70543	0.62274
8.9	0.78391	0.72025	0.61684
8.93333	0.78311	0.74319	0.61624
8.96667	0.82037	0.79901	0.61337
9	0.86866	0.79609	0.61906
9.03333	0.83094	1.71596	0.61085
9.06667	1.17491	1.95966	0.6067
9.1	1.5755	1.72532	0.60474
9.13333	1.23849	1.28866	0.60272
9.16667	0.79758	0.83628	0.61139
9.2	0.79597	0.7895	0.6196
9.23333	0.78889	0.7095	0.61705
9.26667	0.83555	0.69524	0.61537
9.3	0.84082	0.71291	0.61358
9.33333	1.62059	0.71355	0.6121
9.36667	1.41472	0.76713	0.60998
9.4	0.89658	0.76933	0.6245
9.43333	0.79954	0.73399	0.61741
9.46667	0.76346	0.73066	0.61275
9.5	0.82771	1.70531	0.60835
9.53333	0.80066	1.76615	0.61578
9.56667	0.85714	1.55238	0.62586
9.6	1.65049	1.03442	0.61685
9.63333	1.36457	0.76165	0.61125
9.66667	0.9397	0.71026	0.61189
9.7	0.81807	0.69903	0.61625
9.73333	0.826	0.70634	0.61977
9.76667	0.78475	0.6904	0.61804
9.8	0.85845	0.72323	0.61415
9.83333	0.82288	0.71467	0.61218
9.86667	0.95383	0.71417	0.61385
9.9	1.65373	0.72018	0.62387
9.93333	1.21143	0.80774	0.62582
9.96667	0.81669	1.34751	0.62936
10	0.78762	1.9334	0.61506
10.0333	0.83087	1.62083	0.62277
10.0667	0.76045	1.18925	0.61381
10.1	0.77273	0.74072	0.61512

## Sheet: Fig2
Panel A	F340/F380					Panel B	Release amplitude (DF340/F380)				Panel C	SOCE rate, dF/dt (min-1)			Panel D	SOCE amplitude (DF340/F380)					Panel E	F340/F380					Panel F	Release amplitude (DF340/F380)				Panel G	SOCE rate, dF/dt (min-1)			Panel H	SOCE amplitude (DF340/F380)					Panel I			Panel J			Panel K
						Mean	0.910197	1.04388			Mean	0.833296	0.501851		Mean	0.301757	0.160676	0.216991	0.1289								Mean	1.83085	1.97735			Mean	0.71356	0.463806		Mean	0.305788	0.185332	0.232521	0.156689		Baseline oscillations			Oscillations+elevated plateau			Elevated plateau
						SEM	0.0358724	0.0564825			SEM	0.0748549	0.0451276		SEM	0.0258057	0.0174347	0.0178846	0.0112398								SEM	0.0635697	0.0922442			SEM	0.0467492	0.0377405		SEM	0.0211328	0.0187199	0.0148221	0.01452
	Control		TRIC-A													Peak		Sustained				Control		TRIC-A													Peak		Sustained
Time (min)	Mean	SEM	Mean	SEM			Control	TRIC-A				Control	TRIC-A			Control	TRIC-A	Control	TRIC-A		Time (min)	Mean	SEM	Mean	SEM			Control	TRIC-A				Control	TRIC-A			Control	TRIC-A	Control	TRIC-A		Time (min)	F340/F380		Time (min)	F340/F380		Time (min)	F340/F380
0	0.56303	0.0163	0.53894	0.02087			0.858682	1.14715				0.56425	0.342			0.185878	0.097152	0.100604	0.0778226		0	0.48604	0.01804	0.49795	0.02192			1.33774	2.09899				1.06264	0.58506			0.413184	0.1809	0.325679	0.162293		0	0.41		0	0.51		0	0.49
0.02	0.56313	0.01637	0.53539	0.02119			1.11104	1.02078				0.3055	0.351			0.122404	0.083	0.11511	0.0594375		0.02	0.48679	0.01788	0.49782	0.02175			1.12166	2.07691				0.69478	0.61678			0.363084	0.192828	0.295554	0.180976		0.05	0.42		0.05	0.51		0.05	0.49
0.04	0.56209	0.01616	0.53492	0.0209			1.03536	1.25499				0.42925	0.4355			0.170498	0.071464	0.143657	0.0596896		0.04	0.48574	0.01799	0.49692	0.02148			1.83527	1.4027				1.12556	0.36109			0.424374	0.139868	0.327166	0.12327		0.1	0.42		0.1	0.51		0.1	0.48
0.06	0.56306	0.01619	0.53675	0.02114			0.91493	2.03051				0.69725	0.34575			0.296622	0.08361	0.181076	0.0772356		0.06	0.48555	0.01785	0.49622	0.02135			1.97467	1.43953				0.98587	0.7978			0.467104	0.378992	0.344876	0.284057		0.15	0.42		0.15	0.51		0.15	0.49
0.08	0.5625	0.01618	0.53644	0.02119			0.952376	1.66813				0.6745	0.356			0.30416	0.085288	0.210342	0.077658		0.08	0.48587	0.01784	0.49583	0.02148			1.70936	1.40888				0.92181	0.85543			0.374298	0.402456	0.355538	0.350774		0.2	0.41		0.2	0.51		0.2	0.49
0.1	0.56267	0.01614	0.53729	0.02122			1.03819	1.11499				0.33875	0.258			0.11675	0.079424	0.108798	0.0740159		0.1	0.48522	0.01778	0.49518	0.02127			1.88188	1.29734				0.70849	0.49795			0.369294	0.208334	0.325916	0.184329		0.25	0.42		0.25	0.51		0.25	0.49
0.12	0.56111	0.0162	0.53771	0.02107			0.959646	1.51327				0.445	0.25175			0.185708	0.064102	0.175197	0.0493395		0.12	0.48474	0.01793	0.49496	0.02146			1.9199	1.37305				0.88773	0.41184			0.46152	0.114184	0.348768	0.107627		0.3	0.42		0.3	0.52		0.3	0.5
0.14	0.56155	0.01629	0.53681	0.0213			1.4482	0.728794				0.521	0.24225			0.208536	0.012364	0.192507	0.00669712		0.14	0.48516	0.01803	0.49416	0.02122			1.66647	1.34046				1.13558	0.56868			0.472524	0.152176	0.367092	0.129911		0.35	0.41		0.35	0.5		0.35	0.48
0.16	0.55906	0.01592	0.53513	0.02106			1.39303	0.705548				0.49	0.29775			0.258468	0.046074	0.241927	0.0416103		0.16	0.48425	0.01806	0.49324	0.02122			1.80157	1.41775				1.10222	0.60905			0.398168	0.14469	0.325461	0.120457		0.4	0.42		0.4	0.5		0.4	0.49
0.18	0.55689	0.01595	0.53559	0.02087			0.829662	1.03206				0.763	0.37575			0.269142	0.114206	0.176368	0.103851		0.18	0.48261	0.01792	0.49079	0.02113			1.80926	1.72022				1.14026	0.57195			0.501768	0.12391	0.36443	0.108085		0.45	0.42		0.45	0.51		0.45	0.49
0.2	0.55679	0.01578	0.53542	0.02063			1.08556	1.13641				0.4575	0.52525			0.116994	0.072778	0.108948	0.0618817		0.2	0.48131	0.01792	0.48923	0.02095			1.79644	1.48244				0.96217	0.75719			0.37835	0.201442	0.299405	0.163354		0.5	0.42		0.5	0.51		0.5	0.49
0.22	0.5555	0.01555	0.5335	0.02063			1.1295	1.15505				0.7525	0.554			0.30104	0.10211	0.227272	0.0871512		0.22	0.48076	0.0178	0.48932	0.02082			1.54948	1.56596				0.59503	0.55037			0.231722	0.179028	0.1668	0.143006		0.55	0.42		0.55	0.5		0.55	0.49
0.24	0.55694	0.01571	0.53383	0.02059			0.788328	0.82531				0.5905	0.54475			0.09349	0.064312	0.0786681	0.0441576		0.24	0.47993	0.01774	0.48895	0.02058			1.12149	1.94798				0.45088	0.26904			0.13809	0.083774	0.0913383	0.0538307		0.6	0.42		0.6	0.51		0.6	0.49
0.26	0.55564	0.01587	0.53214	0.02079			0.815678	0.591512				0.6005	0.908			0.160264	0.25736	0.0983771	0.23708		0.26	0.48158	0.01793	0.48992	0.02058			1.51272	2.61485				0.63338	0.15692			0.188766	0.099524	0.152878	0.0975357		0.65	0.42		0.65	0.51		0.65	0.51
0.28	0.55703	0.01573	0.53367	0.02105			0.90492	0.619556				0.5755	1.07125			0.209244	0.289906	0.173658	0.213112		0.28	0.48243	0.01785	0.49081	0.0206			2.13582	2.16387				0.31874	0.80729			0.13781	0.389174	0.120432	0.303041		0.7	0.41		0.7	0.52		0.7	0.49
0.3	0.55604	0.01588	0.5331	0.02132			0.878546	0.57716				0.37275	0.878			0.097708	0.280382	0.090363	0.236605		0.3	0.48176	0.01782	0.49052	0.02066			1.72655	2.0726				0.50939	0.65609			0.184572	0.367996	0.151059	0.276736		0.75	0.41		0.75	0.54		0.75	0.49
0.32	0.55738	0.01586	0.53297	0.0212			0.89062	0.960538				1.017	1.69925			0.370618	0.598082	0.243705	0.222355		0.32	0.48039	0.01776	0.48974	0.02056			1.248	2.42006				0.63052	0.28693			0.22394	0.10624	0.177243	0.0909083		0.8	0.41		0.8	0.55		0.8	0.49
0.34	0.55526	0.01585	0.53315	0.02105			1.00036	0.672792				1.119	0.25375			0.30528	0.189212	0.299435	0.184862		0.34	0.47963	0.01769	0.48852	0.02032			2.00689	2.58333				0.73475	0.31063			0.353048	0.13929	0.253533	0.12262		0.85	0.42		0.85	0.54		0.85	0.48
0.36	0.55476	0.01621	0.53136	0.0214			0.60639	0.520748				0.975	0.429			0.3137	0.169878	0.307702	0.163093		0.36	0.48085	0.01776	0.48761	0.02015			2.1512	2.915				0.87975	0.34207			0.421212	0.236088	0.280095	0.223623		0.9	0.42		0.9	0.53		0.9	0.5
0.38	0.55389	0.01628	0.53082	0.0218			0.713416	0.416052				0.9	0.33875			0.169252	0.087972	0.152483	0.085507		0.38	0.4808	0.01777	0.48773	0.02003			1.94614	2.5058				0.95425	0.20828			0.481242	0.071684	0.314987	0.067429		0.95	0.41		0.95	0.52		0.95	0.5
0.4	0.55534	0.01639	0.53232	0.02163			0.740896	0.44152				1.249	1.20775			0.392048	0.400212	0.357972	0.269017		0.4	0.47954	0.01774	0.48555	0.01995			1.51029	2.53136				0.912	0.19167			0.409904	0.097236	0.291027	0.094706		1	0.41		1	0.52		1	0.5
0.42	0.55345	0.01659	0.52984	0.02182			0.826938	0.812616				1.1835	0.585			0.558934	0.230534	0.403539	0.167721		0.42	0.48048	0.01775	0.48593	0.0198			1.7316	3.19588				1.07325	0.54914			0.452978	0.318474	0.300325	0.232076		1.05	0.42		1.05	0.52		1.05	0.5
0.44	0.55286	0.01642	0.5319	0.02173			0.85591	0.896166				1.36725	0.66775			0.689052	0.272542	0.448205	0.209162		0.44	0.48069	0.01777	0.48523	0.01962			2.19306	1.58928				1.3795	0.15656			0.588154		0.373406			1.1	0.42		1.1	0.51		1.1	0.5
0.46	0.55313	0.01642	0.53142	0.02178			0.737174	0.744076				1.6575	0.5845			0.623582	0.262146	0.411032	0.216531		0.46	0.48033	0.01775	0.48478	0.0196			1.55878	1.77698				0.31865	0.16829			0.172462	0.013898	0.12936	0.00985467		1.15	0.42		1.15	0.51		1.15	0.5
0.48	0.5525	0.01661	0.53126	0.02205			1.36507	1.20652				1.357	0.6175			0.761344	0.241742	0.519119	0.220922		0.48	0.48026	0.01771	0.48629	0.01964			2.50484	2.11667				0.24505	0.23786			0.053884	0.09189	0.0375423	0.0874433		1.2	0.42		1.2	0.52		1.2	0.49
0.5	0.55295	0.01625	0.52955	0.02183			1.51116	0.91553				1.4885	0.69025			0.741776	0.306996	0.529266	0.240738		0.5	0.47908	0.01775	0.48431	0.01951			2.75817	2.15047				0.82998	0.53099			0.39623	0.217394	0.256627	0.201544		1.25	0.42		1.25	0.51		1.25	0.49
0.52	0.55289	0.01621	0.53083	0.02194			0.634188	1.09886				1.68575	0.35075			0.682292	0.096788	0.499652	0.089878		0.52	0.47962	0.0178	0.48491	0.01953			2.01455	1.87646				0.46696	0.44287			0.271136	0.168704	0.183311	0.142427		1.3	0.42		1.3	0.51		1.3	0.49
0.54	0.55474	0.01627	0.5335	0.02196			0.721228	1.19886				1.393	0.356			0.54323	0.061594	0.39306	0.0491384		0.54	0.47869	0.01776	0.48496	0.01954			2.05149	1.83285				0.49362	0.35999			0.26798	0.140328	0.208835	0.12823		1.35	0.42		1.35	0.52		1.35	0.5
0.56	0.55321	0.01631	0.53242	0.02186			0.339658	0.98268				0.442	0.31425			0.129628	0.027426	0.108813	0.00978725		0.56	0.47756	0.01759	0.48385	0.01955			1.74697	2.01063				0.55572	0.63844			0.23631	0.22945	0.178998	0.186937		1.4	0.43		1.4	0.52		1.4	1.55
0.58	0.55204	0.01637	0.53166	0.02194			0.504528	0.862376				0.33525	0.3995			0.14586	0.0623	0.12193	0.0541175		0.58	0.47853	0.0176	0.48376	0.0193			2.53906	2.39208				0.62775	0.41792			0.231098	0.184686	0.195316	0.166896		1.45	0.59		1.45	0.52		1.45	1.43
0.6	0.55292	0.01638	0.53394	0.02194			0.85186	1.36335				0.8865	0.396			0.330182	0.075038	0.275765	0.0627324		0.6	0.47966	0.01761	0.4839	0.01906			1.78112					0.423				0.222656		0.171194			1.5	1.66		1.5	0.5		1.5	1.18
0.62	0.55233	0.01619	0.53196	0.02173			0.83616	1.03458				1.128	0.68825			0.42288	0.182236	0.24844	0.156994		0.62	0.47955	0.01762	0.4834	0.01891			1.93339					0.39925				0.218726		0.194144			1.55	1.08		1.55	0.51		1.55	1.39
0.64	0.55315	0.01627	0.5352	0.02171			0.8201	1.4961				0.7125	0.6185			0.341906	0.208598	0.240921	0.145952		0.64	0.47991	0.01774	0.48324	0.01902			2.18083					0.473				0.185648		0.154073			1.6	0.79		1.6	0.51		1.6	1.45
0.66	0.55395	0.01639	0.53529	0.0219			1.01545	1.95839				0.53525	0.5115			0.136114	0.20652	0.104709	0.145621		0.66	0.47916	0.01774	0.48392	0.01896			2.42992					0.34975				0.173056		0.144339			1.65	1.16		1.65	0.53		1.65	1.32
0.68	0.55146	0.01626	0.53304	0.02202			0.674074	1.17836				0.6	0.4165			0.243722	0.260794	0.173452	0.254511		0.68	0.47759	0.01773	0.48225	0.01883			1.41139					0.65175				0.196292		0.14916			1.7	1.42		1.7	0.6		1.7	1.26
0.7	0.55283	0.01624	0.53637	0.02169			1.27607	1.42191				0.70675	0.284			0.2661	0.168002	0.165994	0.164084		0.7	0.47785	0.01765	0.48237	0.01882			1.42808					0.5165				0.165898		0.154568			1.75	0.95		1.75	1.26		1.75	1.33
0.72	0.55215	0.0163	0.53779	0.02203			0.963082	1.44442				0.37525	0.25675			0.101306	0.108194	0.0952293	0.101591		0.72	0.47774	0.01782	0.48097	0.01886			1.26131					0.56875				0.186658		0.1596			1.8	0.69		1.8	1.88		1.8	1.29
0.74	0.55184	0.01627	0.53419	0.02196			1.0994	0.970758				2.2105	0.3295			0.37382	0.13477	0.06105	0.1291		0.74	0.47544	0.0177	0.47914	0.01881			2.28487					0.397				0.206808		0.165708			1.85	0.68		1.85	1.38		1.85	1.3
0.76	0.54861	0.01617	0.53102	0.02205			0.772126	0.941962				0.8035	0.30475			0.349252	0.147356	0.18581	0.141293		0.76	0.47755	0.0178	0.47973	0.01858																	1.9	1.13		1.9	1.07		1.9	1.26
0.78	0.55001	0.01612	0.53249	0.0217			0.904296	1.20678				0.7465	0.28775			0.316484	0.120096	0.165541	0.117849		0.78	0.47668	0.0176	0.47828	0.01856																	1.95	1.25		1.95	1.12		1.95	1.27
0.8	0.5487	0.0161	0.52903	0.02174			1.24171	0.942288				1.4265	0.36925			0.542786	0.150264	0.226181	0.147657		0.8	0.47781	0.01768	0.47917	0.01839																	2	0.81		2	1.52		2	1.27
0.82	0.54962	0.01624	0.52922	0.02177			1.05591	1.03358				0.73125	0.384			0.266954	0.17555	0.171455	0.156235		0.82	0.47727	0.01765	0.47919	0.01844																	2.05	0.6		2.05	1.51		2.05	1.24
0.84	0.54859	0.01608	0.53114	0.02151			0.461856					0.49075				0.185466		0.113383			0.84	0.47644	0.01749	0.47895	0.0183																	2.1	0.52		2.1	1.18		2.1	1.2
0.86	0.54935	0.01608	0.53169	0.0214			0.706054					0.15325				0.048236		0.0426327			0.86	0.47681	0.01767	0.47881	0.01828																	2.15	0.51		2.15	1.03		2.15	1.23
0.88	0.54922	0.01631	0.52947	0.02149			0.597132					0.2405				0.143298		0.136475			0.88	0.47642	0.01759	0.47941	0.01848																	2.2	0.57		2.2	1.21		2.2	1.24
0.9	0.548	0.0162	0.52999	0.02125			0.71156					0.52625				0.25971		0.211033			0.9	0.4768	0.01771	0.47819	0.01839																	2.25	1.04		2.25	1.56		2.25	1.23
0.92	0.54642	0.016	0.52734	0.02106			0.819468					0.515				0.19088		0.304448			0.92	0.47679	0.01776	0.47709	0.01818																	2.3	1.27		2.3	1.34		2.3	1.19
0.94	0.5467	0.01604	0.52841	0.02114			0.915596					0.48025				0.34853		0.274283			0.94	0.47682	0.01776	0.47833	0.0183																	2.35	0.73		2.35	1.08		2.35	1.15
0.96	0.54737	0.01615	0.53122	0.0209			1.28653					2.8155				0.394978					0.96	0.47542	0.0178	0.47746	0.01829																	2.4	0.53		2.4	0.96		2.4	1.15
0.98	0.54574	0.01614	0.53083	0.02091																	0.98	0.4762	0.01775	0.477	0.01824																	2.45	0.46		2.45	0.98		2.45	1.23
1	0.54979	0.01616	0.53227	0.02097																	1	0.4745	0.01769	0.47593	0.01817																	2.5	0.44		2.5	1.33		2.5	1.17
1.02	0.54999	0.01625	0.5335	0.02099																	1.02	0.47538	0.01782	0.47662	0.01824																	2.55	0.45		2.55	1.57		2.55	1.1
1.04	0.54993	0.0163	0.5322	0.02091																	1.04	0.47696	0.01799	0.4787	0.01826																	2.6	0.48		2.6	1.2		2.6	1.11
1.06	0.54929	0.01618	0.53263	0.02085																	1.06	0.4762	0.01803	0.47738	0.01824																	2.65	0.52		2.65	0.92		2.65	1.16
1.08	0.55103	0.0159	0.534	0.02061																	1.08	0.47436	0.01791	0.47695	0.01824																	2.7	0.53		2.7	0.84		2.7	1.19
1.1	0.55214	0.01626	0.5334	0.02097																	1.1	0.47649	0.01825	0.47914	0.0186																	2.75	0.73		2.75	0.92		2.75	1.13
1.12	0.55475	0.01633	0.53907	0.02082																	1.12	0.47435	0.01816	0.47678	0.01833																	2.8	1.33		2.8	1.53		2.8	1.1
1.14	0.56014	0.01654	0.54059	0.02082																	1.14	0.4752	0.01824	0.47723	0.0184																	2.85	0.78		2.85	1.45		2.85	1.16
1.16	0.58571	0.02292	0.57305	0.02757																	1.16	0.47725	0.01855	0.48362	0.01985																	2.9	0.49		2.9	1		2.9	1.1
1.18	0.6645	0.03587	0.625	0.03579																	1.18	0.48144	0.01878	0.49185	0.02211																	2.95	0.44		2.95	0.78		2.95	1.09
1.2	1.04694	0.0665	0.87121	0.07553																	1.2	0.48618	0.01949	0.50304	0.02525																	3	0.44		3	0.7		3	1.13
1.22	1.28328	0.06677	1.14146	0.08342																	1.22	0.48765	0.01966	0.5069	0.02673																	3.05	0.42		3.05	0.67		3.05	1.11
1.24	1.40109	0.04914	1.39424	0.07437																	1.24	0.48779	0.01986	0.51003	0.02824																	3.1	0.43		3.1	0.71		3.1	1.09
1.26	1.39593	0.04108	1.46192	0.07456																	1.26	0.49183	0.02008	0.51421	0.02889																	3.15	0.43		3.15	0.79		3.15	1.1
1.28	1.35722	0.0338	1.45132	0.06987																	1.28	0.48834	0.01996	0.51418	0.02928																	3.2	0.42		3.2	1.51		3.2	1.07
1.3	1.29559	0.03052	1.43512	0.06399																	1.3	0.48651	0.01976	0.51142	0.02889																	3.25	0.44		3.25	1.43		3.25	1.08
1.32	1.2385	0.02863	1.42682	0.05063																	1.32	0.48602	0.01957	0.50937	0.02815																	3.3	0.45		3.3	0.92		3.3	1.12
1.34	1.17998	0.02682	1.38499	0.04696																	1.34	0.48317	0.01927	0.5048	0.02723																	3.35	0.48		3.35	0.73		3.35	1.11
1.36	1.11793	0.02522	1.32628	0.04428																	1.36	0.4825	0.01888	0.50013	0.02535																	3.4	0.51		3.4	0.66		3.4	1.06
1.38	1.0619	0.02407	1.26924	0.04232																	1.38	0.48109	0.01888	0.4968	0.02457																	3.45	0.59		3.45	0.63		3.45	1.11
1.4	1.01341	0.02314	1.21182	0.04015																	1.4	0.48016	0.01871	0.49262	0.0231																	3.5	1.1		3.5	0.64		3.5	1.02
1.42	0.96336	0.02245	1.15188	0.03778																	1.42	0.47923	0.01863	0.4881	0.02206																	3.55	1.02		3.55	0.65		3.55	1
1.44	0.91833	0.02183	1.10078	0.03632																	1.44	0.47736	0.01867	0.48291	0.02115																	3.6	0.59		3.6	0.68		3.6	1.04
1.46	0.87719	0.02152	1.04975	0.03423																	1.46	0.47363	0.01845	0.48082	0.02067																	3.65	0.48		3.65	0.76		3.65	1.05
1.48	0.83784	0.02065	0.99695	0.03238																	1.48	0.47376	0.01827	0.47782	0.02003																	3.7	0.44		3.7	1.15		3.7	1.04
1.5	0.80123	0.02024	0.95061	0.03079																	1.5	0.47269	0.01833	0.47619	0.01962																	3.75	0.43		3.75	1.6		3.75	1.04
1.52	0.76838	0.01988	0.90264	0.02912																	1.52	0.47108	0.01841	0.47503	0.0193																	3.8	0.43		3.8	1.05		3.8	1.02
1.54	0.73814	0.01942	0.86133	0.02821																	1.54	0.4687	0.01814	0.47426	0.01913																	3.85	0.44		3.85	0.76		3.85	1.01
1.56	0.71262	0.01902	0.82379	0.02702																	1.56	0.46752	0.0181	0.47209	0.01882																	3.9	0.44		3.9	0.67		3.9	1.03
1.58	0.68879	0.0187	0.78523	0.02651																	1.58	0.46777	0.01806	0.47137	0.01868																	3.95	0.46		3.95	0.63		3.95	1.08
1.6	0.66961	0.01826	0.75512	0.02612																	1.6	0.46839	0.01807	0.47137	0.01857																	4	0.46		4	0.63		4	1.05
1.62	0.651	0.01818	0.72553	0.02577																	1.62	0.46546	0.01812	0.46984	0.01856																	4.05	0.51		4.05	0.64		4.05	1.03
1.64	0.63835	0.01776	0.70059	0.02552																	1.64	0.46647	0.0181	0.46945	0.01844																	4.1	0.63		4.1	0.69		4.1	1.02
1.66	0.62323	0.01753	0.67614	0.02508																	1.66	0.46439	0.018	0.46764	0.01847																	4.15	1.19		4.15	0.87		4.15	0.99
1.68	0.61148	0.01737	0.65722	0.02492																	1.68	0.46391	0.01797	0.46741	0.0184																	4.2	0.88		4.2	1.6		4.2	0.99
1.7	0.6002	0.0172	0.63809	0.02469																	1.7	0.46539	0.01808	0.46873	0.01844																	4.25	0.53		4.25	1.22		4.25	1.04
1.72	0.59383	0.01695	0.62368	0.02438																	1.72	0.46537	0.01804	0.46957	0.01849																	4.3	0.48		4.3	0.83		4.3	1.01
1.74	0.58424	0.01677	0.61094	0.02409																	1.74	0.46443	0.01802	0.46781	0.01827																	4.35	0.45		4.35	0.71		4.35	0.92
1.76	0.57725	0.0164	0.60014	0.02373																	1.76	0.46478	0.018	0.46819	0.01837																	4.4	0.44		4.4	0.68		4.4	0.95
1.78	0.57186	0.01639	0.5877	0.02342																	1.78	0.4628	0.01788	0.46634	0.01835																	4.45	0.44		4.45	0.67		4.45	1.03
1.8	0.56622	0.01615	0.57916	0.02337																	1.8	0.46425	0.01798	0.46821	0.01849																	4.5	0.44		4.5	0.66		4.5	1.01
1.82	0.56144	0.01612	0.57048	0.0232																	1.82	0.46387	0.01798	0.46824	0.01835																	4.55	0.44		4.55	0.71		4.55	0.98
1.84	0.55711	0.01611	0.5627	0.02283																	1.84	0.46226	0.01794	0.4678	0.01853																	4.6	0.44		4.6	0.86		4.6	0.98
1.86	0.54961	0.01589	0.55462	0.02275																	1.86	0.46308	0.01795	0.4682	0.01856																	4.65	0.46		4.65	1.49		4.65	1
1.88	0.54703	0.01602	0.54956	0.02275																	1.88	0.46242	0.018	0.46762	0.01855																	4.7	0.47		4.7	1.22		4.7	0.99
1.9	0.54598	0.01611	0.54466	0.02273																	1.9	0.46122	0.01791	0.46668	0.01862																	4.75	0.5		4.75	0.88		4.75	0.93
1.92	0.54262	0.01609	0.53997	0.0226																	1.92	0.45845	0.01779	0.46412	0.01842																	4.8	0.51		4.8	0.8		4.8	0.95
1.94	0.53909	0.01573	0.53415	0.02242																	1.94	0.45964	0.01778	0.46544	0.01843																	4.85	0.6		4.85	0.9		4.85	0.94
1.96	0.53581	0.01588	0.53147	0.02238																	1.96	0.45893	0.01785	0.46474	0.01832																	4.9	1.23		4.9	1.29		4.9	0.95
1.98	0.5334	0.01572	0.52773	0.02205																	1.98	0.45751	0.01774	0.46307	0.01839																	4.95	0.87		4.95	1.38		4.95	0.99
2	0.53225	0.01584	0.52377	0.0221																	2	0.44424	0.01744	0.45265	0.01988																	5	0.58		5	0.97		5	0.94
2.02	0.52878	0.01565	0.5197	0.02176																	2.02	0.45529	0.01732	0.46314	0.01831																	5.05	0.47		5.05	0.8		5.05	0.87
2.04	0.52643	0.01577	0.51634	0.02184																	2.04	0.45659	0.01767	0.46148	0.01825																	5.1	0.43		5.1	0.79		5.1	0.92
2.06	0.52623	0.01584	0.51432	0.02165																	2.06	0.45583	0.01771	0.46102	0.01842																	5.15	0.44		5.15	1.21		5.15	1
2.08	0.52413	0.01572	0.51306	0.02164																	2.08	0.45683	0.01793	0.46214	0.01849																	5.2	0.44		5.2	1.41		5.2	1.01
2.1	0.52325	0.01585	0.51035	0.02171																	2.1	0.45588	0.01788	0.46189	0.0186																	5.25	0.42		5.25	1		5.25	0.97
2.12	0.52082	0.01598	0.50771	0.02179																	2.12	0.45956	0.01812	0.46407	0.01838																	5.3	0.43		5.3	0.82		5.3	1
2.14	0.51892	0.01559	0.50601	0.02142																	2.14	0.4609	0.01821	0.46551	0.0186																	5.35	0.44		5.35	0.83		5.35	0.93
2.16	0.51859	0.01571	0.50316	0.02125																	2.16	0.46058	0.01819	0.465	0.01857																	5.4	0.47		5.4	1.14		5.4	0.95
2.18	0.51739	0.01582	0.50229	0.02141																	2.18	0.45984	0.01827	0.46495	0.01856																	5.45	0.47		5.45	1.4		5.45	0.93
2.2	0.51936	0.01605	0.50129	0.02133																	2.2	0.45929	0.01824	0.46353	0.01864																	5.5	0.48		5.5	0.99		5.5	0.87
2.22	0.51627	0.01581	0.50031	0.02116																	2.22	0.46029	0.01823	0.46437	0.01869																	5.55	0.49		5.55	0.82		5.55	0.91
2.24	0.51568	0.01576	0.50087	0.0212																	2.24	0.45864	0.0182	0.46291	0.01877																	5.6	0.53		5.6	0.82		5.6	0.94
2.26	0.51545	0.01586	0.4961	0.02111																	2.26	0.45669	0.01806	0.46173	0.01865																	5.65	0.67		5.65	1.05		5.65	0.95
2.28	0.51421	0.01574	0.49702	0.02101																	2.28	0.45834	0.01808	0.46263	0.0188																	5.7	1.27		5.7	1.39		5.7	0.91
2.3	0.51391	0.01589	0.49545	0.02088																	2.3	0.45605	0.018	0.46155	0.01888																	5.75	0.82		5.75	1.03		5.75	0.87
2.32	0.51462	0.01593	0.49453	0.02087																	2.32	0.45561	0.01798	0.46107	0.01872																	5.8	0.55		5.8	0.84		5.8	0.84
2.34	0.51175	0.01583	0.49512	0.02102																	2.34	0.4562	0.01811	0.46063	0.0188																	5.85	0.45		5.85	0.81		5.85	0.88
2.36	0.51072	0.01587	0.49296	0.02079																	2.36	0.4562	0.01809	0.46006	0.01866																	5.9	0.43		5.9	1.06		5.9	0.85
2.38	0.5093	0.01578	0.49062	0.02076																	2.38	0.45725	0.01818	0.45958	0.01858																	5.95	0.42		5.95	1.42		5.95	0.84
2.4	0.50902	0.01583	0.4925	0.02103																	2.4	0.45595	0.01806	0.45908	0.01872																	6	0.41		6	1.1		6	0.81
2.42	0.51005	0.01606	0.49002	0.02072																	2.42	0.45589	0.01817	0.45938	0.01865																	6.05	0.44		6.05	0.87		6.05	0.84
2.44	0.50908	0.01601	0.48931	0.02079																	2.44	0.4539	0.01798	0.45758	0.0185																	6.1	0.43		6.1	0.86		6.1	0.87
2.46	0.50999	0.01598	0.49118	0.02074																	2.46	0.45654	0.018	0.45936	0.01862																	6.15	0.44		6.15	1.09		6.15	0.87
2.48	0.50724	0.01582	0.48983	0.02068																	2.48	0.45512	0.01794	0.45838	0.01861																	6.2	0.44		6.2	1.4		6.2	0.83
2.5	0.50863	0.01597	0.48937	0.02065																	2.5	0.45647	0.01804	0.45853	0.01873																	6.25	0.43		6.25	1.2		6.25	0.81
2.52	0.50731	0.01595	0.48692	0.02061																	2.52	0.45597	0.01806	0.45811	0.01853																	6.3	0.45		6.3	0.95		6.3	0.82
2.54	0.50724	0.01617	0.48812	0.02081																	2.54	0.45572	0.01803	0.45884	0.01861																	6.35	0.46		6.35	0.91		6.35	0.81
2.56	0.507	0.01615	0.48783	0.02089																	2.56	0.45561	0.01814	0.45822	0.01876																	6.4	0.46		6.4	1.27		6.4	0.79
2.58	0.50738	0.016	0.48788	0.02064																	2.58	0.45515	0.01817	0.45753	0.01864																	6.45	0.5		6.45	1.34		6.45	0.79
2.6	0.50544	0.01589	0.48723	0.02056																	2.6	0.45512	0.01806	0.45728	0.0186																	6.5	0.57		6.5	0.96		6.5	0.79
2.62	0.50513	0.016	0.48811	0.02077																	2.62	0.45466	0.01811	0.45649	0.01854																	6.55	0.86		6.55	0.81		6.55	0.79
2.64	0.50514	0.01611	0.48696	0.02068																	2.64	0.45551	0.01802	0.4579	0.01849																	6.6	1.14		6.6	0.83		6.6	0.8
2.66	0.50558	0.01589	0.4869	0.02052																	2.66	0.45569	0.01813	0.45822	0.01871																	6.65	0.74		6.65	1.02		6.65	0.83
2.68	0.50551	0.01605	0.48691	0.0205																	2.68	0.45275	0.01796	0.45539	0.01853																	6.7	0.53		6.7	1.41		6.7	0.83
2.7	0.50555	0.01613	0.48697	0.02081																	2.7	0.45293	0.01809	0.45632	0.01846																	6.75	0.48		6.75	1.13		6.75	0.85
2.72	0.50436	0.01607	0.48795	0.02072																	2.72	0.45221	0.01798	0.45585	0.01849																	6.8	0.45		6.8	0.91		6.8	0.85
2.74	0.50336	0.0159	0.48606	0.02066																	2.74	0.45273	0.01802	0.4562	0.01845																	6.85	0.43		6.85	0.91		6.85	0.82
2.76	0.50301	0.01604	0.48595	0.02078																	2.76	0.45216	0.01807	0.45524	0.01851																	6.9	0.44		6.9	1.16		6.9	0.79
2.78	0.50363	0.01622	0.48523	0.02075																	2.78	0.45138	0.01808	0.45446	0.01856																	6.95	0.44		6.95	1.3		6.95	0.77
2.8	0.50191	0.01603	0.48407	0.02071																	2.8	0.44992	0.01803	0.45337	0.01862																	7	0.45		7	1.08		7	0.82
2.82	0.50455	0.01622	0.48634	0.02072																	2.82	0.45158	0.01814	0.45519	0.01865																	7.05	0.46		7.05	0.97		7.05	0.79
2.84	0.50185	0.01621	0.48548	0.021																	2.84	0.45219	0.01817	0.45536	0.01876																	7.1	0.45		7.1	1.07		7.1	0.84
2.86	0.50226	0.01632	0.48571	0.02124																	2.86	0.45103	0.01811	0.4547	0.01879																	7.15	0.46		7.15	1.26		7.15	0.8
2.88	0.50262	0.01607	0.48563	0.02061																	2.88	0.45032	0.01808	0.4532	0.01879																	7.2	0.47		7.2	1.12		7.2	0.76
2.9	0.50237	0.0161	0.48635	0.02089																	2.9	0.45083	0.01801	0.45445	0.01889																	7.25	0.48		7.25	0.95		7.25	0.77
2.92	0.50255	0.01615	0.48558	0.0208																	2.92	0.45004	0.01813	0.45368	0.01895																	7.3	0.52		7.3	1.03		7.3	0.77
2.94	0.50274	0.01634	0.4857	0.02081																	2.94	0.45001	0.01815	0.45382	0.01893																	7.35	0.72		7.35	1.25		7.35	0.75
2.96	0.50234	0.0161	0.48535	0.02066																	2.96	0.44979	0.0181	0.45368	0.01905																	7.4	1.2		7.4	1.19		7.4	0.77
2.98	0.50253	0.01574	0.48541	0.02055																	2.98	0.45025	0.01814	0.45504	0.01922																	7.45	0.78		7.45	1.03		7.45	0.8
3	0.50216	0.01593	0.48482	0.0205																	3	0.44925	0.01795	0.45353	0.01913																	7.5	0.53		7.5	1.06		7.5	0.82
3.02	0.50259	0.01592	0.48367	0.02029																	3.02	0.45036	0.01803	0.45371	0.01919																	7.55	0.47		7.55	1.15		7.55	0.8
3.04	0.50424	0.01609	0.485	0.02064																	3.04	0.44862	0.01789	0.45264	0.01894																	7.6	0.44		7.6	1.16		7.6	0.79
3.06	0.50463	0.01612	0.48632	0.02049																	3.06	0.44936	0.01761	0.45349	0.01864																	7.65	0.42		7.65	0.98		7.65	0.78
3.08	0.50698	0.01643	0.48937	0.02117																	3.08	0.45054	0.01755	0.45359	0.01872																	7.7	0.41		7.7	0.98		7.7	0.79
3.1	0.50744	0.0166	0.491	0.02104																	3.1	0.44957	0.01747	0.45345	0.01877																	7.75	0.44		7.75	1.08		7.75	0.82
3.12	0.5059	0.01634	0.49077	0.02085																	3.12	0.44947	0.01746	0.45311	0.01867																	7.8	0.43		7.8	1.26		7.8	0.83
3.14	0.50556	0.01614	0.49076	0.02071																	3.14	0.44916	0.01741	0.45325	0.01886																	7.85	0.44		7.85	1.1		7.85	0.81
3.16	0.50509	0.01605	0.4909	0.02073																	3.16	0.45198	0.01754	0.456	0.01896																	7.9	0.43		7.9	0.95		7.9	0.79
3.18	0.50621	0.01623	0.49051	0.02068																	3.18	0.45439	0.01783	0.457	0.01882																	7.95	0.45		7.95	0.99		7.95	0.73
3.2	0.5053	0.0162	0.48908	0.02095																	3.2	0.46107	0.0184	0.463	0.01877																	8	0.44		8	1.24		8	0.71
3.22	0.50486	0.01617	0.48997	0.02086																	3.22	0.47567	0.01903	0.51027	0.0277																	8.05	0.44		8.05	1.15		8.05	0.72
3.24	0.50536	0.0164	0.48914	0.02099																	3.24	0.61444	0.04609	0.76192	0.08405																	8.1	0.46		8.1	0.96		8.1	0.72
3.26	0.50881	0.01639	0.49309	0.02081																	3.26	1.02414	0.09936	1.4318	0.14948																	8.15	0.45		8.15	0.98		8.15	0.75
3.28	0.50972	0.01643	0.49562	0.02107																	3.28	1.47336	0.12384	1.84934	0.15935																	8.2	0.46		8.2	1.07		8.2	0.77
3.3	0.508	0.01624	0.49727	0.02103																	3.3	1.74704	0.12748	2.09445	0.14555																	8.25	0.46		8.25	1.12		8.25	0.75
3.32	0.50703	0.01634	0.49451	0.02114																	3.32	1.92863	0.11468	2.19936	0.13397																	8.3	0.47		8.3	1.14		8.3	0.76
3.34	0.50668	0.0163	0.49313	0.02081																	3.34	2.06355	0.09031	2.23985	0.11902																	8.35	0.46		8.35	1.05		8.35	0.72
3.36	0.50368	0.01617	0.49305	0.02109																	3.36	2.13723	0.07542	2.24077	0.10417																	8.4	0.46		8.4	1.09		8.4	0.74
3.38	0.50594	0.01631	0.49551	0.02115																	3.38	2.14301	0.06892	2.2178	0.09151																	8.45	0.48		8.45	1.11		8.45	0.73
3.4	0.5048	0.01639	0.49281	0.02099																	3.4	2.12083	0.06431	2.18184	0.08104																	8.5	0.49		8.5	1.07		8.5	0.74
3.42	0.50292	0.01623	0.49343	0.02115																	3.42	2.08413	0.06338	2.13213	0.07705																	8.55	0.51		8.55	0.98		8.55	0.73
3.44	0.50214	0.0163	0.4912	0.02106																	3.44	2.04466	0.06449	2.08046	0.07575																	8.6	0.59		8.6	0.96		8.6	0.71
3.46	0.50208	0.01603	0.49175	0.02064																	3.46	1.97959	0.06706	2.00542	0.07727																	8.65	1.16		8.65	0.98		8.65	0.68
3.48	0.50097	0.01633	0.48991	0.02089																	3.48	1.91187	0.07134	1.9346	0.08258																	8.7	0.97		8.7	1.09		8.7	0.68
3.5	0.50035	0.01611	0.48959	0.02063																	3.5	1.83411	0.07498	1.85704	0.08644																	8.75	0.6		8.75	1.18		8.75	0.68
3.52	0.49992	0.0163	0.49164	0.02092																	3.52	1.75468	0.07744	1.77419	0.09094																	8.8	0.47		8.8	1.01		8.8	0.69
3.54	0.4984	0.01617	0.49056	0.02097																	3.54	1.67661	0.07995	1.69389	0.09471																	8.85	0.45		8.85	0.96		8.85	0.72
3.56	0.49763	0.01596	0.48876	0.02066																	3.56	1.6018	0.08269	1.61598	0.0993																	8.9	0.43		8.9	0.94		8.9	0.73
3.58	0.49769	0.01607	0.48774	0.02073																	3.58	1.52588	0.08339	1.54256	0.10092																	8.95	0.43		8.95	0.99		8.95	0.76
3.6	0.4962	0.01605	0.48635	0.02058																	3.6	1.44998	0.08354	1.46928	0.10222																	9	0.41		9	1.16		9	0.74
3.62	0.49558	0.01628	0.48698	0.02087																	3.62	1.37792	0.08415	1.39807	0.10356																	9.05	0.43		9.05	1.19		9.05	0.68
3.64	0.49606	0.01622	0.48731	0.02099																	3.64	1.31375	0.08364	1.33381	0.10295																	9.1	0.42		9.1	1.01		9.1	0.68
3.66	0.4953	0.01606	0.48885	0.02103																	3.66	1.25158	0.08285	1.27543	0.1016																	9.15	0.44		9.15	0.9		9.15	0.7
3.68	0.4945	0.01609	0.48721	0.02101																	3.68	1.1906	0.0818	1.21824	0.10049																	9.2	0.43		9.2	0.94		9.2	0.74
3.7	0.49369	0.01612	0.48502	0.0208																	3.7	1.13206	0.08019	1.16498	0.09856																	9.25	0.45		9.25	1.04		9.25	0.73
3.72	0.49374	0.01606	0.48536	0.02089																	3.72	1.08006	0.07843	1.11628	0.09596																	9.3	0.42		9.3	1.07		9.3	0.74
3.74	0.49487	0.01611	0.48595	0.02082																	3.74	1.03081	0.07666	1.07027	0.09375																	9.35	0.45		9.35	1.06		9.35	0.73
3.76	0.49183	0.01606	0.48417	0.02089																	3.76	0.98473	0.07497	1.02756	0.09075																	9.4	0.44		9.4	0.98		9.4	0.73
3.78	0.49183	0.01611	0.48371	0.02105																	3.78	0.94305	0.073	0.98686	0.08714																	9.45	0.44		9.45	0.91		9.45	0.71
3.8	0.4906	0.01611	0.48153	0.02101																	3.8	0.90503	0.07091	0.94984	0.0839																	9.5	0.44		9.5	0.92		9.5	0.72
3.82	0.4906	0.01621	0.48094	0.02097																	3.82	0.87179	0.06964	0.91676	0.08058																	9.55	0.45		9.55	1.09		9.55	0.73
3.84	0.49077	0.01614	0.48063	0.02114																	3.84	0.8391	0.06777	0.88335	0.07714																	9.6	0.45		9.6	1.2		9.6	0.75
3.86	0.48962	0.01617	0.48122	0.02118																	3.86	0.80892	0.06516	0.85466	0.07256																	9.65	0.46		9.65	0.98		9.65	0.75
3.88	0.48985	0.01635	0.48153	0.02104																	3.88	0.78251	0.06345	0.82468	0.0692																	9.7	0.48		9.7	0.9		9.7	0.74
3.9	0.48923	0.01635	0.4796	0.0211																	3.9	0.7614	0.06237	0.80063	0.06575																	9.75	0.51		9.75	0.93		9.75	0.75
3.92	0.48882	0.01641	0.48157	0.02123																	3.92	0.73572	0.06025	0.77354	0.06199																	9.8	0.6		9.8	1.03		9.8	0.73
3.94	0.48808	0.01643	0.48078	0.02137																	3.94	0.71863	0.05871	0.75323	0.05888																	9.85	1.15		9.85	1.1		9.85	0.68
3.96	0.48808	0.01644	0.48015	0.02107																	3.96	0.70044	0.05671	0.73308	0.05555																	9.9	0.98		9.9	1.06		9.9	0.67
3.98	0.48622	0.01654	0.47742	0.02128																	3.98	0.68473	0.05517	0.71446	0.05262																	9.95	0.6		9.95	0.96		9.95	0.65
4	0.4863	0.01634	0.48002	0.02149																	4	0.66741	0.05373	0.6949	0.04947																	10	0.47		10	0.94		10
4.02	0.48532	0.01638	0.47809	0.02135																	4.02	0.65536	0.05283	0.67947	0.04766
4.04	0.4858	0.01665	0.47702	0.02141																	4.04	0.64324	0.05118	0.66309	0.0442
4.06	0.48598	0.01674	0.47811	0.0215																	4.06	0.63294	0.05059	0.65067	0.04262
4.08	0.48569	0.0167	0.47698	0.02143																	4.08	0.62345	0.04946	0.63753	0.03983
4.1	0.48427	0.01663	0.47678	0.02146																	4.1	0.61151	0.04812	0.62368	0.03751
4.12	0.48337	0.01661	0.4751	0.02136																	4.12	0.60326	0.04705	0.61318	0.03594
4.14	0.48285	0.01681	0.47452	0.02149																	4.14	0.59678	0.04636	0.60352	0.0341
4.16	0.48386	0.01666	0.47489	0.02147																	4.16	0.58792	0.04544	0.59305	0.03269
4.18	0.48375	0.01681	0.47525	0.02158																	4.18	0.58175	0.04456	0.58431	0.03095
4.2	0.48237	0.01649	0.47571	0.02134																	4.2	0.57208	0.04291	0.57512	0.02956
4.22	0.48255	0.01692	0.47628	0.02156																	4.22	0.56625	0.04148	0.56808	0.02819
4.24	0.48339	0.01654	0.47449	0.02133																	4.24	0.56006	0.0408	0.56017	0.02718
4.26	0.48308	0.01683	0.47527	0.02178																	4.26	0.55166	0.03927	0.55201	0.02597
4.28	0.48386	0.01673	0.47577	0.02148																	4.28	0.54958	0.03859	0.54724	0.02511
4.3	0.48263	0.01691	0.47583	0.02171																	4.3	0.54332	0.03697	0.5426	0.02436
4.32	0.48128	0.01685	0.47526	0.02171																	4.32	0.53697	0.03597	0.53609	0.0237
4.34	0.48223	0.01668	0.47387	0.02144																	4.34	0.53315	0.03466	0.53249	0.02297
4.36	0.4811	0.01696	0.47232	0.02164																	4.36	0.52708	0.03358	0.52699	0.02231
4.38	0.48056	0.01667	0.47134	0.02141																	4.38	0.52429	0.03325	0.52299	0.02223
4.4	0.47974	0.01646	0.47085	0.02118																	4.4	0.51931	0.03205	0.51813	0.02163
4.42	0.47893	0.01638	0.47142	0.02106																	4.42	0.5138	0.03108	0.51467	0.02151
4.44	0.47953	0.01657	0.47154	0.02146																	4.44	0.51211	0.03038	0.5134	0.02144
4.46	0.48008	0.01614	0.47161	0.02108																	4.46	0.50929	0.03023	0.50961	0.02119
4.48	0.47993	0.01652	0.47148	0.02119																	4.48	0.50563	0.02945	0.5068	0.02082
4.5	0.48223	0.01651	0.47258	0.0213																	4.5	0.50518	0.02971	0.50539	0.02102
4.52	0.48053	0.0164	0.47214	0.02115																	4.52	0.50137	0.02874	0.50205	0.02084
4.54	0.48085	0.01629	0.47232	0.02113																	4.54	0.49864	0.02855	0.49988	0.02075
4.56	0.47969	0.01652	0.47151	0.02118																	4.56	0.49516	0.0279	0.4973	0.02092
4.58	0.48057	0.01642	0.47177	0.02133																	4.58	0.4951	0.02782	0.4959	0.02069
4.6	0.47974	0.01602	0.47339	0.02119																	4.6	0.49174	0.02725	0.49319	0.02064
4.62	0.48173	0.01644	0.4729	0.02118																	4.62	0.49028	0.02671	0.49225	0.02064
4.64	0.48314	0.01607	0.47243	0.0206																	4.64	0.48754	0.02622	0.49064	0.02058
4.66	0.48282	0.01616	0.47306	0.02083																	4.66	0.48698	0.02593	0.49004	0.02037
4.68	0.48166	0.01611	0.47337	0.02088																	4.68	0.48651	0.02582	0.49014	0.02053
4.7	0.48356	0.0161	0.4749	0.0208																	4.7	0.48356	0.02559	0.48729	0.02046
4.72	0.4819	0.01607	0.47279	0.0207																	4.72	0.48203	0.02509	0.48632	0.02044
4.74	0.48409	0.01632	0.4753	0.02082																	4.74	0.48029	0.02496	0.48584	0.02032
4.76	0.48291	0.01604	0.47429	0.02066																	4.76	0.47639	0.02451	0.48223	0.02039
4.78	0.48283	0.01592	0.47406	0.02051																	4.78	0.47679	0.02441	0.48334	0.02024
4.8	0.4834	0.01589	0.47493	0.02043																	4.8	0.47742	0.02438	0.48216	0.02018
4.82	0.48319	0.01602	0.47476	0.0206																	4.82	0.47417	0.02408	0.48026	0.0202
4.84	0.4838	0.01598	0.47425	0.02053																	4.84	0.47337	0.02398	0.48001	0.02034
4.86	0.48351	0.016	0.47526	0.02052																	4.86	0.47222	0.02384	0.47949	0.02029
4.88	0.48375	0.01601	0.47563	0.02054																	4.88	0.47071	0.02383	0.47816	0.02041
4.9	0.48348	0.01603	0.47466	0.02032																	4.9	0.46997	0.02364	0.4769	0.02017
4.92	0.48415	0.01592	0.47541	0.02038																	4.92	0.47004	0.02355	0.47762	0.0202
4.94	0.48583	0.01614	0.47628	0.02067																	4.94	0.46926	0.02347	0.47691	0.02008
4.96	0.4819	0.01581	0.47484	0.02043																	4.96	0.46774	0.0231	0.47525	0.02006
4.98	0.48468	0.01606	0.47753	0.02077																	4.98	0.46591	0.02316	0.47372	0.02017
5	0.48437	0.01571	0.47556	0.02042																	5	0.46523	0.023	0.47408	0.02009
5.02	0.48575	0.016	0.47585	0.02013																	5.02	0.46376	0.02314	0.47317	0.02027
5.04	0.48328	0.01587	0.47392	0.02024																	5.04	0.46441	0.02324	0.47308	0.02026
5.06	0.48603	0.01606	0.47667	0.02047																	5.06	0.4639	0.02308	0.47317	0.02014
5.08	0.48413	0.01584	0.47583	0.02035																	5.08	0.4625	0.02318	0.47223	0.02016
5.1	0.48598	0.01601	0.47749	0.02036																	5.1	0.46208	0.02286	0.472	0.0202
5.12	0.486	0.01593	0.4763	0.0202																	5.12	0.46103	0.02272	0.47104	0.02026
5.14	0.48632	0.01587	0.47727	0.02038																	5.14	0.46122	0.02269	0.47066	0.0201
5.16	0.4851	0.01579	0.47768	0.02041																	5.16	0.46014	0.02262	0.46904	0.02007
5.18	0.48637	0.01576	0.47692	0.02029																	5.18	0.45829	0.02246	0.46861	0.02014
5.2	0.48833	0.01602	0.477	0.0202																	5.2	0.45746	0.02246	0.46847	0.02016
5.22	0.48706	0.01595	0.47787	0.02048																	5.22	0.45764	0.02239	0.46726	0.02016
5.24	0.48677	0.01577	0.4773	0.02032																	5.24	0.45629	0.02231	0.46697	0.02017
5.26	0.48583	0.01598	0.47684	0.0204																	5.26	0.45632	0.02226	0.4675	0.02022
5.28	0.48556	0.01606	0.47629	0.02056																	5.28	0.45733	0.02232	0.46825	0.02016
5.3	0.48513	0.01633	0.47571	0.02092																	5.3	0.45406	0.0221	0.46614	0.02016
5.32	0.4858	0.01621	0.47548	0.0208																	5.32	0.45331	0.02214	0.46575	0.02025
5.34	0.48586	0.01643	0.47507	0.02077																	5.34	0.45663	0.02247	0.46725	0.02018
5.36	0.48492	0.01611	0.4755	0.02088																	5.36	0.45456	0.02207	0.46562	0.02013
5.38	0.484	0.01621	0.47551	0.02082																	5.38	0.45377	0.02201	0.4659	0.02027
5.4	0.48509	0.01624	0.47612	0.02092																	5.4	0.45409	0.0221	0.46592	0.02012
5.42	0.48377	0.01612	0.47419	0.02093																	5.42	0.45198	0.02186	0.46466	0.02003
5.44	0.48629	0.01631	0.47618	0.0209																	5.44	0.45133	0.02187	0.46349	0.02002
5.46	0.48604	0.01623	0.47507	0.02097																	5.46	0.4516	0.02178	0.46416	0.01999
5.48	0.48562	0.01639	0.47677	0.02086																	5.48	0.44991	0.0217	0.46326	0.02004
5.5	0.48506	0.01617	0.47681	0.02093																	5.5	0.44986	0.02175	0.46325	0.01982
5.52	0.48471	0.0163	0.47605	0.02098																	5.52	0.44846	0.0217	0.46202	0.01996
5.54	0.48624	0.01641	0.47532	0.02083																	5.54	0.44871	0.02168	0.46235	0.01988
5.56	0.48626	0.01624	0.4751	0.02078																	5.56	0.44634	0.02165	0.46041	0.01997
5.58	0.48705	0.01615	0.47656	0.02089																	5.58	0.44844	0.02176	0.46216	0.01994
5.6	0.48678	0.01628	0.47727	0.02109																	5.6	0.44768	0.02172	0.46157	0.02006
5.62	0.48785	0.01644	0.47749	0.02099																	5.62	0.44668	0.02161	0.46009	0.02001
5.64	0.48768	0.01629	0.47707	0.02112																	5.64	0.44702	0.02164	0.46099	0.01996
5.66	0.48661	0.01634	0.47696	0.02102																	5.66	0.44582	0.02167	0.45978	0.01991
5.68	0.48679	0.01629	0.47822	0.0211																	5.68	0.4441	0.02142	0.45855	0.02003
5.7	0.48936	0.01661	0.47746	0.0211																	5.7	0.44426	0.02136	0.45955	0.01998
5.72	0.48607	0.01629	0.47614	0.02095																	5.72	0.44339	0.02135	0.45846	0.02006
5.74	0.48864	0.01648	0.4783	0.02117																	5.74	0.44305	0.0213	0.45838	0.01983
5.76	0.48867	0.01634	0.47761	0.02103																	5.76	0.44263	0.02128	0.4585	0.01994
5.78	0.48849	0.01636	0.47877	0.02126																	5.78	0.44052	0.02117	0.45633	0.01986
5.8	0.48754	0.01625	0.47851	0.02111																	5.8	0.44107	0.02108	0.45767	0.01996
5.82	0.48921	0.01647	0.47849	0.02104																	5.82	0.44088	0.02108	0.45773	0.02012
5.84	0.48964	0.01637	0.47941	0.02111																	5.84	0.44178	0.021	0.45717	0.01987
5.86	0.489	0.01654	0.47895	0.02114																	5.86	0.44147	0.02105	0.45796	0.01983
5.88	0.49031	0.01651	0.48029	0.02129																	5.88	0.44063	0.02102	0.45718	0.0199
5.9	0.49021	0.01632	0.47994	0.02107																	5.9	0.44066	0.02096	0.45585	0.01991
5.92	0.49165	0.01649	0.4827	0.0213																	5.92	0.43875	0.02109	0.45428	0.01978
5.94	0.49161	0.01649	0.48169	0.02112																	5.94	0.44087	0.02085	0.45618	0.01971
5.96	0.49183	0.01638	0.48104	0.02094																	5.96	0.43895	0.02091	0.45445	0.01985
5.98	0.49157	0.01627	0.48287	0.02093																	5.98	0.43738	0.02093	0.45383	0.01985
6	0.49529	0.0165	0.48433	0.02093																	6	0.43724	0.02084	0.45348	0.01998
6.02	0.49542	0.01665	0.48348	0.02086																	6.02	0.43678	0.02088	0.4528	0.0199
6.04	0.49615	0.01662	0.48473	0.02104																	6.04	0.43657	0.02098	0.45504	0.02036
6.06	0.4972	0.01674	0.48458	0.02081																	6.06	0.43682	0.0209	0.45569	0.02065
6.08	0.49935	0.01682	0.48719	0.02104																	6.08	0.43625	0.02108	0.4546	0.02081
6.1	0.49873	0.01677	0.48936	0.02108																	6.1	0.43715	0.02087	0.45655	0.02079
6.12	0.4983	0.01651	0.48933	0.02077																	6.12	0.43754	0.02097	0.45576	0.02077
6.14	0.49981	0.01674	0.48994	0.02078																	6.14	0.43752	0.02107	0.45556	0.02088
6.16	0.49953	0.01671	0.49072	0.02076																	6.16	0.43626	0.02112	0.45509	0.02096
6.18	0.50052	0.0168	0.49205	0.02087																	6.18	0.4372	0.02085	0.45573	0.02085
6.2	0.50111	0.01668	0.49297	0.02058																	6.2	0.43628	0.021	0.45558	0.02078
6.22	0.50084	0.01677	0.49388	0.02066																	6.22	0.43475	0.02091	0.45428	0.02075
6.24	0.49998	0.01651	0.4963	0.02045																	6.24	0.43541	0.02095	0.45548	0.0207
6.26	0.50255	0.01689	0.4979	0.02073																	6.26	0.43536	0.02066	0.45527	0.02065
6.28	0.50452	0.01688	0.49792	0.02058																	6.28	0.43391	0.02059	0.45378	0.02076
6.3	0.51004	0.0173	0.50021	0.02074																	6.3	0.43236	0.02068	0.45309	0.02074
6.32	0.51045	0.01728	0.49996	0.02072																	6.32	0.43277	0.02069	0.45316	0.02083
6.34	0.51394	0.01755	0.50499	0.02114																	6.34	0.43346	0.02071	0.45326	0.02057
6.36	0.51723	0.01769	0.5077	0.02107																	6.36	0.43071	0.02069	0.4521	0.02066
6.38	0.5188	0.01785	0.5119	0.02129																	6.38	0.43234	0.02081	0.45183	0.02059
6.4	0.52287	0.01818	0.5133	0.02109																	6.4	0.43124	0.02062	0.4516	0.02066
6.42	0.52655	0.01831	0.51577	0.02132																	6.42	0.4304	0.02044	0.45133	0.02063
6.44	0.53022	0.0185	0.52145	0.02142																	6.44	0.42957	0.02057	0.44909	0.02047
6.46	0.53362	0.01879	0.52377	0.02179																	6.46	0.43019	0.02047	0.45053	0.02042
6.48	0.53793	0.01906	0.52474	0.02175																	6.48	0.42959	0.02057	0.45044	0.02055
6.5	0.54639	0.0194	0.53099	0.02226																	6.5	0.42842	0.02037	0.4491	0.02049
6.52	0.5479	0.01961	0.53437	0.02254																	6.52	0.42775	0.02041	0.4488	0.02053
6.54	0.55036	0.01982	0.53625	0.0229																	6.54	0.42849	0.0204	0.44898	0.02047
6.56	0.55565	0.02016	0.53884	0.02289																	6.56	0.42732	0.02041	0.4479	0.02046
6.58	0.56105	0.0206	0.54211	0.02336																	6.58	0.42761	0.02039	0.44846	0.02051
6.6	0.56696	0.02106	0.54479	0.02392																	6.6	0.42789	0.02028	0.44853	0.02028
6.62	0.57112	0.02114	0.54756	0.02417																	6.62	0.42544	0.0202	0.44656	0.02045
6.64	0.57811	0.02171	0.551	0.02435																	6.64	0.4248	0.02027	0.44586	0.02039
6.66	0.58516	0.02201	0.55278	0.02456																	6.66	0.42595	0.02021	0.44656	0.02034
6.68	0.5904	0.02235	0.557	0.02516																	6.68	0.4236	0.02006	0.44573	0.0204
6.7	0.59909	0.02257	0.56175	0.02512																	6.7	0.42499	0.02026	0.44686	0.02025
6.72	0.60423	0.02313	0.5618	0.02541																	6.72	0.42189	0.02015	0.44384	0.02044
6.74	0.60966	0.02357	0.56525	0.02567																	6.74	0.42139	0.02013	0.44315	0.02055
6.76	0.61452	0.02373	0.56798	0.02571																	6.76	0.42415	0.02022	0.44518	0.0203
6.78	0.62191	0.02423	0.56958	0.02584																	6.78	0.42235	0.02006	0.44429	0.02052
6.8	0.62954	0.02453	0.57113	0.02578																	6.8	0.42149	0.02011	0.44247	0.02055
6.82	0.63487	0.02496	0.57349	0.02591																	6.82	0.42137	0.02009	0.44302	0.02037
6.84	0.6425	0.02561	0.57574	0.02582																	6.84	0.42248	0.02015	0.44307	0.02034
6.86	0.64843	0.02624	0.57536	0.02569																	6.86	0.42054	0.01987	0.44249	0.02036
6.88	0.65533	0.02676	0.57537	0.02541																	6.88	0.42127	0.0199	0.44272	0.02043
6.9	0.66201	0.02714	0.57944	0.02553																	6.9	0.41939	0.01977	0.44032	0.02015
6.92	0.67072	0.02769	0.5834	0.02537																	6.92	0.41808	0.01996	0.4401	0.02037
6.94	0.677	0.02815	0.58203	0.02517																	6.94	0.4176	0.01993	0.43918	0.02044
6.96	0.68418	0.02857	0.58601	0.02543																	6.96	0.41803	0.0199	0.44065	0.02033
6.98	0.68793	0.02868	0.58638	0.02515																	6.98	0.41955	0.01989	0.44009	0.02039
7	0.69416	0.02891	0.58844	0.02479																	7	0.41884	0.01989	0.44028	0.02037
7.02	0.69849	0.02882	0.58982	0.02459																	7.02	0.41695	0.01967	0.43832	0.02056
7.04	0.70129	0.02909	0.59012	0.02455																	7.04	0.41723	0.01993	0.43996	0.02052
7.06	0.70709	0.0292	0.59051	0.02414																	7.06	0.41408	0.02074	0.43963	0.02048
7.08	0.71317	0.02943	0.59061	0.02417																	7.08	0.4187	0.01976	0.44082	0.02027
7.1	0.7154	0.02953	0.59164	0.02368																	7.1	0.41872	0.01962	0.44094	0.02034
7.12	0.71813	0.02979	0.5929	0.02376																	7.12	0.41662	0.0197	0.43958	0.02029
7.14	0.72251	0.0298	0.59347	0.02361																	7.14	0.41712	0.0196	0.43947	0.0204
7.16	0.72522	0.0294	0.59271	0.02311																	7.16	0.41522	0.01963	0.43793	0.02035
7.18	0.72955	0.02969	0.59437	0.02315																	7.18	0.41395	0.01965	0.43637	0.02053
7.2	0.73313	0.02971	0.59521	0.02307																	7.2	0.41423	0.01964	0.43772	0.02041
7.22	0.73559	0.02973	0.59519	0.02298																	7.22	0.41544	0.01964	0.43909	0.02023
7.24	0.73776	0.0298	0.5974	0.02299																	7.24	0.41416	0.01965	0.43739	0.02039
7.26	0.7416	0.02988	0.59891	0.02258																	7.26	0.41357	0.01968	0.43693	0.02051
7.28	0.74641	0.03039	0.59798	0.02299																	7.28	0.41353	0.01955	0.43668	0.02051
7.3	0.75116	0.03026	0.59865	0.02259																	7.3	0.41265	0.01973	0.43617	0.02053
7.32	0.75152	0.03054	0.59875	0.02284																	7.32	0.4134	0.0196	0.43621	0.02045
7.34	0.75379	0.0304	0.59851	0.02256																	7.34	0.41181	0.01942	0.4359	0.02063
7.36	0.75673	0.03049	0.60044	0.02256																	7.36	0.4138	0.01949	0.43757	0.0203
7.38	0.75601	0.03043	0.59996	0.02249																	7.38	0.4121	0.01956	0.43623	0.0205
7.4	0.7577	0.03017	0.6008	0.02229																	7.4	0.4118	0.01947	0.43654	0.02045
7.42	0.75735	0.03045	0.59849	0.02243																	7.42	0.41141	0.01961	0.43571	0.02052
7.44	0.75765	0.03035	0.60108	0.02255																	7.44	0.41012	0.0195	0.43471	0.02049
7.46	0.75929	0.03034	0.60129	0.02235																	7.46	0.40972	0.0195	0.4335	0.02052
7.48	0.75737	0.03007	0.59997	0.02229																	7.48	0.41092	0.01912	0.43584	0.02017
7.5	0.75945	0.03	0.60237	0.02217																	7.5	0.41075	0.01935	0.43539	0.02025
7.52	0.75796	0.02992	0.602	0.02236																	7.52	0.40969	0.01931	0.43486	0.02047
7.54	0.7599	0.02988	0.60507	0.02223																	7.54	0.4109	0.0194	0.43564	0.02044
7.56	0.7601	0.02999	0.60291	0.02228																	7.56	0.40986	0.0193	0.43563	0.02051
7.58	0.75762	0.02954	0.60555	0.0223																	7.58	0.40985	0.01936	0.43598	0.02042
7.6	0.75767	0.02939	0.60601	0.02226																	7.6	0.40784	0.01949	0.43319	0.02057
7.62	0.75541	0.02909	0.60614	0.02229																	7.62	0.40716	0.01945	0.43312	0.02041
7.64	0.75499	0.02862	0.60621	0.02186																	7.64	0.40938	0.01943	0.43538	0.02048
7.66	0.75564	0.02852	0.60784	0.0218																	7.66	0.40855	0.01938	0.43426	0.02049
7.68	0.75342	0.02846	0.60523	0.02184																	7.68	0.4077	0.01933	0.43404	0.02038
7.7	0.75133	0.02812	0.60686	0.02198																	7.7	0.40685	0.0194	0.4337	0.02053
7.72	0.75214	0.02814	0.60686	0.02209																	7.72	0.40734	0.01934	0.43347	0.02053
7.74	0.75017	0.02767	0.606	0.02171																	7.74	0.4075	0.01919	0.43269	0.02048
7.76	0.74982	0.0275	0.60812	0.02192																	7.76	0.40537	0.01927	0.43276	0.02053
7.78	0.74803	0.02727	0.60735	0.02164																	7.78	0.40608	0.01919	0.4328	0.02065
7.8	0.74742	0.02723	0.60778	0.02185																	7.8	0.40561	0.01937	0.4313	0.0206
7.82	0.74599	0.02703	0.60709	0.02145																	7.82	0.40717	0.01914	0.43358	0.02031
7.84	0.7458	0.0268	0.60713	0.02159																	7.84	0.4054	0.01921	0.43323	0.02045
7.86	0.74592	0.02687	0.60797	0.02162																	7.86	0.40517	0.01917	0.43305	0.02057
7.88	0.74644	0.02657	0.60676	0.02152																	7.88	0.40474	0.01903	0.43261	0.02041
7.9	0.74588	0.02665	0.60812	0.02134																	7.9	0.40371	0.0191	0.43122	0.0206
7.92	0.74406	0.02642	0.60775	0.02155																	7.92	0.405	0.01928	0.43187	0.02051
7.94	0.74395	0.0262	0.60969	0.02155																	7.94	0.40274	0.019	0.43009	0.02044
7.96	0.74115	0.02635	0.60844	0.02177																	7.96	0.40497	0.01906	0.43222	0.02032
7.98	0.74165	0.02598	0.61015	0.02181																	7.98	0.40436	0.01904	0.4324	0.02057
8	0.73997	0.0257	0.60925	0.02191																	8	0.40388	0.01899	0.43108	0.02031
8.02	0.73897	0.02581	0.60842	0.02198																	8.02	0.40314	0.01906	0.43081	0.02045
8.04	0.73819	0.02556	0.60722	0.02173																	8.04	0.40284	0.01884	0.43088	0.02063
8.06	0.73907	0.02532	0.6095	0.02162																	8.06	0.40221	0.0191	0.42988	0.02045
8.08	0.7366	0.02536	0.60799	0.02164																	8.08	0.40276	0.01889	0.43162	0.02045
8.1	0.73739	0.0253	0.61026	0.02185																	8.1	0.40134	0.01898	0.42892	0.02042
8.12	0.736	0.02535	0.60904	0.02197																	8.12	0.40224	0.0191	0.43078	0.02025
8.14	0.73421	0.02512	0.60997	0.02157																	8.14	0.40217	0.0189	0.43056	0.02027
8.16	0.7377	0.02521	0.60944	0.02174																	8.16	0.40026	0.01906	0.42826	0.0204
8.18	0.73234	0.02503	0.60772	0.02172																	8.18	0.40111	0.01903	0.42937	0.02055
8.2	0.73318	0.0247	0.61029	0.02159																	8.2	0.40027	0.01897	0.42868	0.02046
8.22	0.73133	0.02464	0.60848	0.0216																	8.22	0.40061	0.01886	0.42953	0.02029
8.24	0.72952	0.02446	0.61046	0.02192																	8.24	0.39838	0.01881	0.42764	0.02039
8.26	0.73005	0.02436	0.60994	0.02185																	8.26	0.39934	0.01887	0.42826	0.02038
8.28	0.72877	0.02417	0.61075	0.02176																	8.28	0.3989	0.01899	0.42735	0.02019
8.3	0.72375	0.02421	0.61013	0.02184																	8.3	0.39865	0.01888	0.42684	0.02047
8.32	0.72413	0.02479	0.60913	0.0219																	8.32	0.3985	0.01888	0.42732	0.02032
8.34	0.72399	0.02461	0.61053	0.02193																	8.34	0.39798	0.0189	0.42663	0.02042
8.36	0.72229	0.02444	0.61306	0.02198																	8.36	0.39805	0.01885	0.42785	0.02026
8.38	0.72162	0.02438	0.60978	0.02195																	8.38	0.39673	0.01878	0.42648	0.02044
8.4	0.72089	0.02428	0.60951	0.0218																	8.4	0.39808	0.01884	0.42656	0.02044
8.42	0.72169	0.02441	0.61107	0.02194																	8.42	0.39629	0.01878	0.42603	0.02046
8.44	0.72135	0.02421	0.61165	0.02175																	8.44	0.39596	0.01869	0.4262	0.02036
8.46	0.72029	0.024	0.6118	0.02183																	8.46	0.39699	0.01858	0.42678	0.02036
8.48	0.72017	0.02405	0.6099	0.02172																	8.48	0.39527	0.01869	0.42543	0.0204
8.5	0.71894	0.02403	0.61186	0.02175																	8.5	0.39498	0.01877	0.4256	0.02035
8.52	0.71853	0.02401	0.61075	0.02188																	8.52	0.39678	0.01865	0.4265	0.02027
8.54	0.71534	0.02399	0.61117	0.02191																	8.54	0.39656	0.01899	0.42558	0.02033
8.56	0.7161	0.02407	0.61037	0.02178																	8.56	0.39605	0.01883	0.42582	0.02033
8.58	0.7151	0.02396	0.60924	0.02197																	8.58	0.39633	0.01883	0.42483	0.02029
8.6	0.71635	0.02396	0.60997	0.02186																	8.6	0.39508	0.01866	0.42419	0.02028
8.62	0.71193	0.02395	0.60733	0.02197																	8.62	0.39452	0.01864	0.42379	0.02016
8.64	0.70939	0.02401	0.60798	0.02185																	8.64	0.39564	0.01881	0.42543	0.02054
8.66	0.71224	0.02382	0.6094	0.02182																	8.66	0.39564	0.01877	0.42468	0.02032
8.68	0.7108	0.02392	0.60809	0.02176																	8.68	0.39549	0.01853	0.4247	0.0201
8.7	0.70841	0.02396	0.60964	0.02205																	8.7	0.39514	0.01869	0.42527	0.02024
8.72	0.70695	0.02391	0.60807	0.02202																	8.72	0.39437	0.01867	0.42514	0.02033
8.74	0.70924	0.02395	0.61029	0.02194																	8.74	0.39332	0.0188	0.42324	0.02017
8.76	0.70948	0.02369	0.61083	0.02188																	8.76	0.39258	0.01861	0.42303	0.02021
																					8.78	0.39294	0.01863	0.42387	0.02021
																					8.8	0.39298	0.01854	0.4241	0.02009
																					8.82	0.39328	0.01845	0.42376	0.02007
																					8.84	0.39452	0.01849	0.42425	0.02004
																					8.86	0.39542	0.01829	0.42609	0.02
																					8.88	0.39528	0.01829	0.42638	0.02015
																					8.9	0.39486	0.01853	0.42527	0.02002
																					8.92	0.39388	0.01835	0.42495	0.01996
																					8.94	0.39396	0.01816	0.42474	0.0201
																					8.96	0.39297	0.01828	0.42428	0.02011
																					8.98	0.39225	0.01807	0.42353	0.02002
																					9	0.39288	0.01816	0.4246	0.01977
																					9.02	0.39139	0.01795	0.42318	0.01958
																					9.04	0.39328	0.01799	0.42475	0.01954
																					9.06	0.39315	0.01794	0.4253	0.01948
																					9.08	0.39205	0.01775	0.42393	0.01953
																					9.1	0.39162	0.01783	0.42279	0.01954
																					9.12	0.39172	0.01787	0.42294	0.01931
																					9.14	0.39354	0.01757	0.42427	0.0191
																					9.16	0.39317	0.01774	0.42418	0.01907
																					9.18	0.39424	0.01763	0.42377	0.01902
																					9.2	0.39373	0.01761	0.42343	0.01916
																					9.22	0.39496	0.01744	0.42541	0.01913
																					9.24	0.39402	0.01742	0.42376	0.019
																					9.26	0.39367	0.01743	0.42216	0.01898
																					9.28	0.39634	0.01707	0.42347	0.01882
																					9.3	0.39732	0.01714	0.42496	0.01872
																					9.32	0.39892	0.017	0.42631	0.01873
																					9.34	0.40072	0.01698	0.42574	0.01864
																					9.36	0.40324	0.01685	0.42884	0.01866
																					9.38	0.40613	0.01707	0.42984	0.01872
																					9.4	0.40683	0.01701	0.42984	0.01885
																					9.42	0.40868	0.01714	0.43038	0.01882
																					9.44	0.41232	0.01705	0.43214	0.01898
																					9.46	0.41576	0.01728	0.43355	0.01891
																					9.48	0.42179	0.01757	0.43861	0.01886
																					9.5	0.42713	0.01775	0.43915	0.01906
																					9.52	0.43274	0.0181	0.44191	0.01911
																					9.54	0.43839	0.01836	0.44594	0.01919
																					9.56	0.44373	0.0185	0.4493	0.01935
																					9.58	0.44959	0.01886	0.45038	0.01956
																					9.6	0.45686	0.01918	0.45454	0.01947
																					9.62	0.46469	0.01949	0.45771	0.01945
																					9.64	0.46988	0.01982	0.45882	0.01951
																					9.66	0.47898	0.02012	0.46399	0.01942
																					9.68	0.48631	0.02054	0.46706	0.01986
																					9.7	0.49466	0.02081	0.47004	0.01994
																					9.72	0.50476	0.02122	0.47605	0.02004
																					9.74	0.51139	0.02143	0.47876	0.02013
																					9.76	0.51812	0.02177	0.48147	0.0202
																					9.78	0.52712	0.02203	0.48624	0.02026
																					9.8	0.53795	0.02221	0.49158	0.02013
																					9.82	0.54343	0.02234	0.49406	0.02022
																					9.84	0.55161	0.02264	0.49697	0.02018
																					9.86	0.56167	0.023	0.50317	0.0201
																					9.88	0.56862	0.02321	0.50616	0.02025
																					9.9	0.57594	0.0231	0.51012	0.02043
																					9.92	0.58365	0.02338	0.51415	0.02047
																					9.94	0.58898	0.02348	0.51639	0.0205
																					9.96	0.59473	0.02351	0.51831	0.0206
																					9.98	0.60422	0.02396	0.52414	0.0207
																					10	0.60905	0.02418	0.5255	0.02076
																					10.02	0.61425	0.02431	0.52975	0.02093
																					10.04	0.62069	0.02424	0.5333	0.02117
																					10.06	0.62522	0.02431	0.53516	0.02105
																					10.08	0.63021	0.02443	0.53816	0.02126
																					10.1	0.63461	0.02456	0.54075	0.02138
																					10.12	0.64215	0.02469	0.54617	0.02145
																					10.14	0.64456	0.02488	0.54651	0.02142
																					10.16	0.64912	0.02496	0.55092	0.02156
																					10.18	0.65151	0.02478	0.55228	0.0217
																					10.2	0.65468	0.02517	0.55366	0.02187
																					10.22	0.66189	0.02497	0.55978	0.02188
																					10.24	0.66308	0.02504	0.55975	0.02213
																					10.26	0.66464	0.0249	0.56304	0.02201
																					10.28	0.6662	0.02493	0.56266	0.02226
																					10.3	0.66807	0.02474	0.56547	0.02228
																					10.32	0.67106	0.02503	0.56637	0.02227
																					10.34	0.67409	0.025	0.5699	0.0222
																					10.36	0.67081	0.02872	0.5687	0.02241
																					10.38	0.67602	0.02479	0.57251	0.02233
																					10.4	0.67459	0.02469	0.57205	0.02257
																					10.42	0.68041	0.02471	0.57659	0.02243
																					10.44	0.67721	0.02452	0.57578	0.02255
																					10.46	0.68402	0.02458	0.57847	0.02243
																					10.48	0.68214	0.02478	0.57919	0.02259
																					10.5	0.68335	0.02438	0.58026	0.02256
																					10.52	0.6858	0.02438	0.58207	0.02265
																					10.54	0.68447	0.02452	0.58248	0.02265
																					10.56	0.68572	0.02446	0.58443	0.02269
																					10.58	0.68098	0.02459	0.58229	0.02278
																					10.6	0.68227	0.02405	0.58316	0.02275
																					10.62	0.68367	0.02422	0.58446	0.02286
																					10.64	0.68314	0.02422	0.5853	0.02268
																					10.66	0.67984	0.02407	0.58408	0.02268
																					10.68	0.68073	0.02409	0.58585	0.02276
																					10.7	0.68188	0.0242	0.58739	0.02262
																					10.72	0.67711	0.02364	0.58524	0.02271
																					10.74	0.67759	0.02378	0.5865	0.02274
																					10.76	0.67898	0.02387	0.58737	0.02273
																					10.78	0.67759	0.02394	0.58675	0.02279
																					10.8	0.67838	0.02375	0.58889	0.02263
																					10.82	0.6754	0.0236	0.58752	0.02281
																					10.84	0.67187	0.02388	0.58522	0.02276
																					10.86	0.67326	0.02415	0.58795	0.02279
																					10.88	0.67185	0.02407	0.58663	0.02264
																					10.9	0.67099	0.02404	0.58719	0.02272
																					10.92	0.67148	0.02386	0.58888	0.02272
																					10.94	0.66929	0.02369	0.58791	0.02275
																					10.96	0.66727	0.02401	0.58736	0.02276
																					10.98	0.66879	0.02396	0.5894	0.02278
																					11	0.66677	0.02369	0.58899	0.02279
																					11.02	0.66393	0.02347	0.58627	0.02267
																					11.04	0.66409	0.02325	0.58789	0.02249
																					11.06	0.66177	0.02324	0.58636	0.02266
																					11.08	0.66495	0.02353	0.58749	0.02268
																					11.1	0.66127	0.02308	0.58694	0.02248
																					11.12	0.6617	0.02341	0.58714	0.02257
																					11.14	0.65794	0.02327	0.585	0.02276
																					11.16	0.6575	0.02315	0.58778	0.0228
																					11.18	0.65725	0.02319	0.5874	0.02277
																					11.2	0.65333	0.02284	0.58612	0.02263
																					11.22	0.65551	0.023	0.58819	0.02261
																					11.24	0.65355	0.0232	0.5871	0.02287
																					11.26	0.65146	0.02314	0.5872	0.02283
																					11.28	0.64951	0.02292	0.58727	0.02293
																					11.3	0.6473	0.02272	0.58639	0.02305
																					11.32	0.64396	0.02286	0.58534	0.02294
																					11.34	0.64486	0.02253	0.58506	0.02303
																					11.36	0.64476	0.02262	0.5872	0.02295
																					11.38	0.64337	0.02257	0.58557	0.02293
																					11.4	0.64236	0.0223	0.58532	0.02289
																					11.42	0.64261	0.02238	0.58496	0.02285
																					11.44	0.63974	0.0224	0.58365	0.02279
																					11.46	0.63941	0.02222	0.58497	0.0228
																					11.48	0.63671	0.02192	0.58307	0.02302
																					11.5	0.63719	0.02234	0.58261	0.02283
																					11.52	0.6367	0.02231	0.58227	0.0228
																					11.54	0.63533	0.02222	0.5807	0.0227
																					11.56	0.6324	0.02177	0.58014	0.02264
																					11.58	0.63204	0.02189	0.57883	0.0227
																					11.6	0.63321	0.02201	0.58078	0.02245
																					11.62	0.63444	0.0219	0.581	0.02241
																					11.64	0.62914	0.02163	0.57678	0.02242
																					11.66	0.63117	0.02188	0.57979	0.02236
																					11.68	0.63052	0.02174	0.58067	0.02237
																					11.7	0.62782	0.02162	0.57667	0.02244
																					11.72	0.62824	0.02194	0.57595	0.0224
																					11.74	0.62661	0.02157	0.57672	0.02238
																					11.76	0.62658	0.02143	0.57606	0.02224
																					11.78	0.62793	0.02154	0.57728	0.02243
																					11.8	0.62892	0.02152	0.5784	0.0222
																					11.82	0.62628	0.02175	0.57396	0.02212
																					11.84	0.62697	0.02178	0.5769	0.02206
																					11.86	0.62509	0.02154	0.57679	0.02196
																					11.88	0.6246	0.02151	0.57412	0.02193
																					11.9	0.62478	0.02152	0.57412	0.02183

## Sheet: Fig3
Panel A	F535/F470				Panel B	ER refilling time (min)			Panel C	ER refill rate (DF/Dt) (min-1)			Panel D	Release amplitude (DF535/F470)
					Mean	1.64078	2.24889		Mean	0.227315	0.167645		Mean	0.277109	0.282855	0.302631
					SEM	0.0557472	0.114109		SEM	0.0125938	0.0174074		SEM	0.00837359	0.00772334	0.00431642
Time (min)	Control	TRIC-A	BTP2			Control	TRIC-A			Control	TRIC-A			Control	TRIC-A	BTP2
0	1.66018	1.66258	1.67497			1.64	3			0.14061	0.09095			0.259084	0.366352	0.260001
0.02	1.6622	1.66782	1.66941			1.74	3			0.12286	0.02385			0.251978	0.314289	0.254247
0.04	1.64163	1.65915	1.66767			2.06	3			0.14204	0.05909			0.249593	0.38494	0.27117
0.06	1.65338	1.66328	1.67411			2.6	1.02			0.10093	0.52109			0.246458	0.36663	0.263895
0.08	1.66223	1.66256	1.66674			1.12	1.26			0.26357	0.28543			0.290988	0.36125	0.288017
0.1	1.64797	1.66208	1.66662			1.16	1.62			0.21651	0.32316			0.24696	0.3516	0.32142
0.12	1.65192	1.66201	1.67152			1.22	1.12			0.20252	0.4827			0.245135	0.35715	0.3249
0.14	1.65508	1.66506	1.67237			3	3			0.04929	0.06021			0.227907	0.267341	0.309224
0.16	1.66025	1.66449	1.67345			1.46	2.46			0.1477	0.16554			0.225591	0.302777	0.362254
0.18	1.65121	1.66034	1.66724			1.54	2.6			0.15398	0.14854			0.237223	0.287901	0.324874
0.2	1.64847	1.65557	1.66567			1.46	3			0.38394	0.10064			0.368435	0.252314	0.309997
0.22	1.65618	1.65647	1.67309			1.32	3			0.40801	0.04033			0.353647	0.267931	0.327734
0.24	1.65237	1.65486	1.66448			1.46	1.78			0.36255	0.19526			0.352318	0.315149	0.282556
0.26	1.65258	1.66212	1.66822			1.48	3			0.29177	0.03947			0.378516	0.232312	0.287687
0.28	1.65035	1.66229	1.66858			1.96	3			0.14957	0.04635			0.353331	0.262739	0.290265
0.3	1.65163	1.65599	1.66491			1.52	1.6			0.2818	0.23372			0.295694	0.291436	0.315481
0.32	1.65361	1.65578	1.66151			1.74	2.36			0.22926	0.16338			0.298075	0.27569	0.274844
0.34	1.65769	1.65603	1.6723			1.58	1.88			0.2568	0.20344			0.277518	0.298085	0.288507
0.36	1.65511	1.65736	1.66501			1.56	2.44			0.26454	0.17874			0.302201	0.32401	0.284785
0.38	1.65362	1.65198	1.65895			1.38	3			0.29863	0.07008			0.305737	0.242028	0.295388
0.4	1.65777	1.66385	1.66588			1.52	3			0.27665	0.07012			0.300778	0.249427	0.27233
0.42	1.64673	1.65425	1.6644			1.6	3			0.26539	0.03387			0.29439	0.187223	0.27496
0.44	1.66061	1.65226	1.66787			1.6	2.16			0.20935	0.13149			0.279881	0.289988	0.325232
0.46	1.65203	1.6511	1.66328			1.56	2.6			0.3057	0.13636			0.332269	0.295499	0.300706
0.48	1.6524	1.65403	1.66508			1.66	2.04			0.31728	0.14407			0.334475	0.294804	0.326915
0.5	1.65522	1.65081	1.66183			1.44	2.34			0.32803	0.12454			0.347649	0.253735	0.310061
0.52	1.65628	1.65721	1.6723			1.16	3.66			0.4016	0.05855			0.327554	0.181856
0.54	1.66257	1.65392	1.66501			1.72	2.98			0.26964	0.08116			0.324641	0.175756	0.349261
0.56	1.65688	1.65876	1.65895			1.76	2.1			0.30162	0.15712			0.348583	0.220972	0.320388
0.58	1.65492	1.6541	1.66588			1.16	3			0.36588	0.04151			0.343904	0.183384	0.279602
0.6	1.66023	1.65736	1.6644			1.42	2.64			0.3205	0.11042			0.338796	0.215322	0.344581
0.62	1.65004	1.65301	1.66787			1.16	2.68			0.37297	0.13913			0.313873	0.286738	0.299965
0.64	1.65694	1.6544	1.66328			1.82	3.16			0.225	0.08154			0.291726	0.23629	0.311314
0.66	1.6641	1.65928	1.66508			1.82	0.88			0.25343	0.22794			0.34313	0.255269	0.319258
0.68	1.658	1.65981	1.66183			1.7	1.86			0.23543	0.17409			0.338747	0.27488	0.316248
0.7	1.65306	1.65842	1.67333			1.36	2.16			0.30827	0.10476			0.328623	0.304508	0.287019
0.72	1.65612	1.64236	1.4231			2	1.76			0.15408	0.18355			0.200156	0.259818	0.319631
0.74	1.6448	1.41664	1.40533			2.2	2.46			0.12712	0.1256			0.224758	0.278792
0.76	1.63693	1.41081	1.39678			1.42	0.96			0.19608	0.30604			0.186112	0.291662
0.78	1.47529	1.41849	1.40196			1.62	1.14			0.15572	0.25608			0.172516	0.282768
0.8	1.46391	1.41229	1.391			1.64	1.34			0.19828	0.27655			0.23121	0.269676
0.82	1.45244	1.41108	1.39314			1.88	1.1			0.13251	0.34355			0.169814	0.307022
0.84	1.45267	1.40952	1.3852			1.4	1.08			0.14724	0.35788			0.143476	0.314638
0.86	1.44877	1.40022	1.38607			1.4	1.24			0.15585	0.32002			0.147098	0.369862
0.88	1.45183	1.40186	1.37875			1.84	2.72			0.13546	0.12613			0.233542	0.32665
0.9	1.45182	1.39454	1.37491			1.92				0.1309				0.249138
0.92	1.45584	1.39465	1.36224			1.92				0.1336				0.250652
0.94	1.44594	1.38593	1.35749			2.9				0.07802				0.218184
0.96	1.44321	1.3781	1.35129			1.72				0.14571				0.249924
0.98	1.43828	1.37565	1.34287			1.18				0.24364				0.226324
1	1.42373	1.36706	1.34292			1.18				0.23524				0.274264
1.02	1.41522	1.37967	1.34399
1.04	1.41838	1.40145	1.3501
1.06	1.41637	1.40569	1.35912
1.08	1.40725	1.40647	1.35964
1.1	1.40901	1.408	1.36408
1.12	1.3978	1.40776	1.36342
1.14	1.39641	1.40957	1.3626
1.16	1.38923	1.41582	1.36475
1.18	1.38045	1.40528	1.36112
1.2	1.39298	1.41194	1.37124
1.22	1.38437	1.41005	1.36779
1.24	1.37796	1.40914	1.37035
1.26	1.37799	1.40871	1.36305
1.28	1.38997	1.40447	1.37321
1.3	1.39776	1.40311	1.36698
1.32	1.40191	1.40988	1.3708
1.34	1.39688	1.41084	1.37064
1.36	1.40517	1.41506	1.36819
1.38	1.39812	1.40832	1.3728
1.4	1.39872	1.41474	1.37231
1.42	1.40673	1.41588	1.37857
1.44	1.39812	1.41407	1.37721
1.46	1.39199	1.41485	1.37609
1.48	1.40536	1.41399	1.37297
1.5	1.40763	1.4134	1.37713
1.52	1.40044	1.41352	1.37746
1.54	1.40061	1.40942	1.37917
1.56	1.40391	1.40882	1.37763
1.58	1.40929	1.41121	1.37751
1.6	1.41265	1.41304	1.38012
1.62	1.4103	1.41254	1.37703
1.64	1.40368	1.41386	1.37619
1.66	1.41461	1.40962	1.38158
1.68	1.40433	1.40996	1.37978
1.7	1.41064	1.4101	1.38206
1.72	1.40139	1.40508	1.38598
1.74	1.40486	1.40291	1.38534
1.76	1.40688	1.41479	1.38279
1.78	1.41207	1.41079	1.38684
1.8	1.40424	1.40698	1.38123
1.82	1.40579	1.41212	1.3815
1.84	1.40722	1.4125	1.38172
1.86	1.40701	1.40456	1.38526
1.88	1.4033	1.40203	1.38744
1.9	1.4095	1.40789	1.38623
1.92	1.40967	1.4073	1.38672
1.94	1.40479	1.407	1.38304
1.96	1.40856	1.40761	1.38367
1.98	1.41019	1.40566	1.38379
2	1.418	1.40932	1.38137
2.02	1.4067	1.40638	1.3835
2.04	1.40546	1.40511	1.38717
2.06	1.40759	1.41213	1.38606
2.08	1.41286	1.40971	1.39318
2.1	1.40899	1.4083	1.38475
2.12	1.40738	1.40816	1.3948
2.14	1.41545	1.41382	1.38666
2.16	1.41429	1.41476	1.38312
2.18	1.4075	1.4163	1.39342
2.2	1.41172	1.41617	1.3923
2.22	1.41334	1.41684	1.38903
2.24	1.40993	1.42058	1.39105
2.26	1.40676	1.41799	1.39372
2.28	1.41341	1.42084	1.39481
2.3	1.40817	1.41866	1.38966
2.32	1.41178	1.41729	1.38647
2.34	1.41216	1.42205	1.38901
2.36	1.41678	1.41951	1.39602
2.38	1.40653	1.42705	1.39074
2.4	1.41267	1.42558	1.39008
2.42	1.41698	1.42611	1.39209
2.44	1.4108	1.42394	1.3939
2.46	1.40365	1.42515	1.39045
2.48	1.40812	1.42923	1.3895
2.5	1.41615	1.42603	1.39203
2.52	1.41181	1.42633	1.39206
2.54	1.40488	1.42846	1.39701
2.56	1.4116	1.42258	1.38726
2.58	1.40669	1.42345	1.39327
2.6	1.4101	1.42114	1.39078
2.62	1.40352	1.42484	1.39224
2.64	1.40392	1.42961	1.39168
2.66	1.40924	1.42551	1.39418
2.68	1.40475	1.42693	1.38948
2.7	1.40936	1.42471	1.38948
2.72	1.40417	1.43193	1.38906
2.74	1.41474	1.42953	1.39184
2.76	1.40675	1.42847	1.38822
2.78	1.40615	1.42731	1.39104
2.8	1.40507	1.43206	1.38796
2.82	1.40407	1.43687	1.39064
2.84	1.41143	1.43379	1.39583
2.86	1.41092	1.43896	1.39173
2.88	1.40191	1.43354	1.38777
2.9	1.40621	1.44158	1.39476
2.92	1.40411	1.44174	1.3931
2.94	1.4086	1.4391	1.39759
2.96	1.41506	1.43472	1.39125
2.98	1.41164	1.43765	1.39345
3	1.40692	1.44102	1.39696
3.02	1.40741	1.43616	1.39157
3.04	1.4071	1.43716	1.39742
3.06	1.40878	1.43754	1.40006
3.08	1.41211	1.43935	1.38802
3.1	1.41642	1.43649	1.39603
3.12	1.41102	1.4385	1.39553
3.14	1.41283	1.43954	1.39952
3.16	1.41058	1.42588	1.40325
3.18	1.42063	1.42571	1.39708
3.2	1.41109	1.43099	1.39963
3.22	1.4148	1.43555	1.40472
3.24	1.41806	1.43165	1.4
3.26	1.40967	1.43484	1.40487
3.28	1.41471	1.43111	1.40235
3.3	1.41291	1.43066	1.40647
3.32	1.41375	1.42911	1.40622
3.34	1.41235	1.43394	1.39973
3.36	1.41406	1.43045	1.40204
3.38	1.42125	1.43161	1.40378
3.4	1.41466	1.4334	1.40567
3.42	1.41551	1.43438	1.41076
3.44	1.41367	1.4356	1.40805
3.46	1.41808	1.43131	1.40728
3.48	1.41166	1.42845	1.40208
3.5	1.41715	1.42894	1.40878
3.52	1.41352	1.42613	1.40679
3.54	1.41885	1.43156	1.41183
3.56	1.41304	1.42775	1.41204
3.58	1.41262	1.43337	1.41146
3.6	1.41582	1.43413	1.41037
3.62	1.42005	1.42977	1.41261
3.64	1.42134	1.4314	1.41186
3.66	1.42126	1.42975	1.41264
3.68	1.41395	1.42891	1.40998
3.7	1.42574	1.42977	1.41771
3.72	1.41398	1.43237	1.41443
3.74	1.41744	1.42671	1.41616
3.76	1.4211	1.43087	1.42397
3.78	1.42471	1.42685	1.41454
3.8	1.42189	1.42788	1.41927
3.82	1.41878	1.43177	1.4174
3.84	1.42902	1.42716	1.42019
3.86	1.42861	1.42933	1.41643
3.88	1.42935	1.43172	1.42359
3.9	1.43135	1.42986	1.42004
3.92	1.42557	1.431	1.41398
3.94	1.42338	1.43654	1.42209
3.96	1.42036	1.43144	1.42101
3.98	1.42426	1.42921	1.41707
4	1.42086	1.42881	1.42181
4.02	1.4233	1.43099	1.42684
4.04	1.42789	1.42866	1.42451
4.06	1.42834	1.42615	1.4204
4.08	1.42291	1.42918	1.42397
4.1	1.43071	1.42938	1.41931
4.12	1.42596	1.43476	1.42482
4.14	1.42647	1.42784	1.41945
4.16	1.43015	1.42951	1.42803
4.18	1.4285	1.43336	1.42195
4.2	1.42301	1.42801	1.4247
4.22	1.42143	1.42715	1.41398
4.24	1.4297	1.42569	1.41759
4.26	1.42271	1.43264	1.41898
4.28	1.42253	1.42704	1.42277
4.3	1.42666	1.4244	1.42759
4.32	1.43075	1.42886	1.42056
4.34	1.42698	1.43007	1.42369
4.36	1.42626	1.43367	1.42897
4.38	1.43071	1.42736	1.4243
4.4	1.4275	1.4347	1.41971
4.42	1.42474	1.4292	1.42472
4.44	1.41743	1.43246	1.42348
4.46	1.42592	1.43118	1.42175
4.48	1.43024	1.43463	1.42266
4.5	1.42766	1.43528	1.42729
4.52	1.42333	1.43696	1.42275
4.54	1.42513	1.43454	1.42781
4.56	1.42621	1.4336	1.42399
4.58	1.42839	1.43609	1.42455
4.6	1.42514	1.43231	1.42287
4.62	1.42509	1.43653	1.42335
4.64	1.43158	1.43202	1.42989
4.66	1.42632	1.43457	1.43168
4.68	1.42636	1.42992	1.42995
4.7	1.42282	1.43167	1.42378
4.72	1.42285	1.43191	1.42192
4.74	1.42727	1.43406	1.42738
4.76	1.42134	1.42816	1.42536
4.78	1.42434	1.435	1.42631
4.8	1.43064	1.43554	1.42945
4.82	1.42898	1.43114	1.41957
4.84	1.42666	1.43561	1.42377
4.86	1.4257	1.43023	1.4258
4.88	1.42025	1.42873	1.43107
4.9	1.43111	1.4323	1.42718
4.92	1.42843	1.43357	1.42727
4.94	1.42357	1.43102	1.42773
4.96	1.42622	1.42889	1.4288
4.98	1.43244	1.43377	1.4261
5	1.43837	1.43531	1.43061
5.02	1.43222	1.42843	1.42462
5.04	1.43273	1.4262	1.42588
5.06	1.42355	1.43102	1.43172
5.08	1.42832	1.43256	1.42749
5.1	1.42676	1.42993	1.42602
5.12	1.42355	1.4307	1.42711
5.14	1.4299	1.42648	1.43231
5.16	1.41928	1.42962	1.42713
5.18	1.42457	1.43308	1.43187
5.2	1.42434	1.43302	1.43355
5.22	1.42834	1.43155	1.42522
5.24	1.42792	1.43182	1.42732
5.26	1.43174	1.43163	1.42936
5.28	1.4251	1.42291	1.43107
5.3	1.42938	1.42344	1.43379
5.32	1.42714	1.42743	1.43214
5.34	1.42485	1.43114	1.43729
5.36	1.42506	1.42639	1.43267
5.38	1.42075	1.43209	1.4286
5.4	1.43648	1.43344	1.42879
5.42	1.42523	1.42769	1.43106
5.44	1.42665	1.42979	1.43308
5.46	1.43005	1.43026	1.43889
5.48	1.43108	1.42949	1.43597
5.5	1.42717	1.42938	1.42845
5.52	1.43498	1.4342	1.42868
5.54	1.42729	1.42593	1.4285
5.56	1.42721	1.42799	1.43127
5.58	1.43224	1.42376	1.42768
5.6	1.42894	1.43181	1.42419
5.62	1.43026	1.42601	1.42685
5.64	1.43059	1.43098	1.42721
5.66	1.43258	1.42473	1.43051
5.68	1.43259	1.42407	1.43107
5.7	1.42673	1.43439	1.43103
5.72	1.43485	1.42613	1.43031
5.74	1.43983	1.42891	1.42567
5.76	1.42668	1.42514	1.42481
5.78	1.42617	1.42515	1.4264
5.8	1.42337	1.43006	1.42604
5.82	1.43148	1.42606	1.42881
5.84	1.43878	1.42934	1.42935
5.86	1.42902	1.42522	1.4353
5.88	1.43497	1.42778	1.42236
5.9	1.43174	1.43308	1.42798
5.92	1.4314	1.43248	1.42611
5.94	1.42971	1.42368	1.43021
5.96	1.42906	1.42596	1.42734
5.98	1.43352	1.42898	1.42632
6	1.43399	1.43263	1.42902
6.02	1.43381	1.43075	1.42498
6.04	1.43685	1.43122	1.42778
6.06	1.43554	1.43215	1.4227
6.08	1.43705	1.43345	1.42414
6.1	1.44267	1.43533	1.42618
6.12	1.44151	1.43626	1.431
6.14	1.44874	1.4412	1.42546
6.16	1.44912	1.43655	1.42332
6.18	1.45447	1.44093	1.4263
6.2	1.46155	1.44097	1.42621
6.22	1.46154	1.44013	1.42977
6.24	1.46295	1.44509	1.42685
6.26	1.46741	1.44566	1.42149
6.28	1.46874	1.44296	1.43312
6.3	1.47444	1.44471	1.4202
6.32	1.481	1.44518	1.4285
6.34	1.48682	1.44998	1.42794
6.36	1.48955	1.4528	1.429
6.38	1.49653	1.45211	1.4258
6.4	1.50307	1.45212	1.4293
6.42	1.50989	1.45565	1.42729
6.44	1.51308	1.45865	1.43039
6.46	1.52344	1.46429	1.4301
6.48	1.52398	1.46222	1.42867
6.5	1.53761	1.46911	1.4347
6.52	1.54681	1.47172	1.42841
6.54	1.54122	1.47452	1.43483
6.56	1.55265	1.47334	1.42741
6.58	1.55027	1.48112	1.43175
6.6	1.55425	1.48601	1.43737
6.62	1.56781	1.49058	1.43299
6.64	1.55711	1.49826	1.43293
6.66	1.56738	1.49934	1.43091
6.68	1.57155	1.51389	1.43175
6.7	1.57294	1.51386	1.43096
6.72	1.58656	1.5214	1.43141
6.74	1.59072	1.52275	1.43269
6.76	1.59782	1.52887	1.43275
6.78	1.59791	1.53651	1.43737
6.8	1.60856	1.53973	1.4386
6.82	1.6215	1.54461	1.43744
6.84	1.62384	1.54509	1.43383
6.86	1.62214	1.55313	1.43873
6.88	1.62177	1.55867	1.43812
6.9	1.61825	1.55692	1.44216
6.92	1.62772	1.56393	1.44229
6.94	1.63334	1.56209	1.43487
6.96	1.63473	1.56793	1.43838
6.98	1.63544	1.57281	1.44006
7	1.64244	1.57699	1.43518
7.02	1.64266	1.57926	1.44213
7.04	1.64134	1.58196	1.44464
7.06	1.64803	1.58478	1.44096
7.08	1.65712	1.58714	1.44729
7.1	1.64999	1.59264	1.4452
7.12	1.66093	1.59565	1.44277
7.14	1.48034	1.59629	1.44771
7.16	1.48758	1.59823	1.44742
7.18	1.49011	1.60335	1.45055
7.2	1.50115	1.60383	1.44942
7.22	1.5128	1.61046	1.45522
7.24	1.52135	1.61304	1.45213
7.26	1.53647	1.61412	1.45131
7.28	1.55312	1.61556	1.46055
7.3	1.57279	1.61714	1.45529
7.32	1.59432	1.61779	1.45496
7.34	1.61274	1.62223	1.45443
7.36	1.62545	1.62383	1.45868
7.38	1.61882	1.62472	1.45945
7.4	1.63561	1.62876	1.45879
7.42	1.62852	1.62873	1.45755
7.44	1.64337	1.6316	1.46665
7.46	1.6384	1.63241	1.46496
7.48	1.65484	1.63503	1.46356
7.5	1.65056	1.6335	1.4642
7.52	1.6587	1.63639	1.46496
7.54	1.66095	1.63518	1.46367
7.56	1.51521	1.63824	1.46855
7.58	1.49057	1.64232	1.4637
7.6	1.49101	1.63473	1.4632
7.62	1.49324	1.64412	1.46485
7.64	1.50181	1.64934	1.4678
7.66	1.52628	1.64563	1.46435
7.68	1.52825	1.65413	1.47062
7.7	1.5414	1.65352	1.46648
7.72	1.57097	1.65848	1.46851
7.74	1.59	1.65925	1.46965
7.76	1.61008	1.66039	1.46447
7.78	1.61875	1.66063	1.47688
7.8	1.62594	1.48607	1.46794
7.82	1.62328	1.49445	1.47261
7.84	1.63184	1.50007	1.4712
7.86	1.63744	1.51211	1.4763
7.88	1.6357	1.52949	1.4731
7.9	1.6409	1.55152	1.4761
7.92	1.64478	1.57855	1.47452
7.94	1.65059	1.60846	1.47213
7.96	1.51618	1.62334	1.4788
7.98	1.49182	1.62678	1.46846
8	1.49827	1.63292	1.46431
8.02	1.49772	1.6407	1.47091
8.04	1.50506	1.64464	1.47617
8.06	1.51681	1.64228	1.4717
8.08	1.52894	1.64542	1.46821
8.1	1.55269	1.64787	1.47458
8.12	1.56221	1.64785	1.4732
8.14	1.57772	1.65053	1.4783
8.16	1.59533	1.64851	1.47528
8.18	1.60104	1.65105	1.4766
8.2	1.6145	1.65238	1.47884

## Sheet: Fig4
Panel A	ICRAC (pA/pF)					Panel B	I (pA/pF)			Panel C	F535/F470 (R/Rb)					Panel D	Increase in FRET after ER depletion (DF535/F470)				Panel F	NFRET (X100)
																Mean	0.124741	0.0846192			Mean	37.625	29.0667
																SEM	0.0103778	0.0130622			SEM	2.86629	2.4033
	Control		TRIC-A								Control		TRIC-A
Time (min)	Mean	SEM	Mean	SEM		V (mV)	Control	TRIC-A		Time (min)	Mean	SEM	Mean	SEM			Control	TRIC-A				Control	TRIC-A
0	-0.15025	0.04197	-0.06735	0.04262		-90.0045	-10.7313	-8.15355		1	0.9975	0.00118	0.99612	0.00196			0.167321	0.142421				38	40
0.08333	-0.1394	0.02508	-0.11791	0.041		-89.9865	-10.8037	-8.10975		1.02	0.99871	0.00102	0.99745	0.00183			0.083383	0.0898208				36	29
0.16667	-0.13751	0.03368	-0.16334	0.05798		-89.9685	-10.8037	-8.17938		1.04	1.00073	0.00212	1.00007	0.00242			0.12645	0.0581246				39	17
0.25	-0.14626	0.04664	-0.22591	0.0614		-89.9505	-10.8624	-8.11291		1.06	0.99943	0.00179	1.00463	0.00463			0.128572	0.174643				47	50
0.33333	-0.28001	0.08197	-0.24283	0.07777		-89.9324	-10.9152	-7.93022		1.08	0.99989	0.00156	0.99925	0.00323			0.130234	0.069613				52	27
0.41667	-0.30779	0.08329	-0.29897	0.07326		-89.9144	-10.8027	-7.93716		1.1	1.00635	0.00312	1.00316	0.00365			0.106873	0.0432282				41	23
0.5	-0.32812	0.09708	-0.28973	0.08337		-89.8964	-10.8565	-7.99535		1.12	1.00827	0.00388	0.99948	0.00379			0.0715169	0.0802334				44	19
0.58333	-0.3897	0.09625	-0.36829	0.09213		-89.8784	-10.8995	-8.05551		1.14	1.00337	0.00282	1.00218	0.00395			0.0995719	0.0564415				51	21
0.66667	-0.44397	0.10204	-0.39265	0.09892		-89.8604	-10.8477	-8.12223		1.16	1.00078	0.00188	1.00262	0.00337			0.0751026	0.0747366				41	32
0.75	-0.50528	0.1095	-0.45789	0.10431		-89.8423	-10.9367	-8.09537		1.18	1.00427	0.00286	0.99825	0.00305			0.0203172	0.169056				37	19
0.83333	-0.52567	0.10187	-0.46669	0.12303		-89.8243	-11.0257	-8.06185		1.2	1.00771	0.00232	0.9985	0.00356			0.114048	0.0599901				31	36
0.91667	-0.56412	0.0967	-0.52836	0.11094		-89.8063	-10.7646	-8.1092		1.22	1.00474	0.00276	1.0013	0.00433			0.160703	0.0370547				18	39
1	-0.58373	0.10748	-0.57674	0.12037		-89.7883	-10.6482	-8.1114		1.24	1.00866	0.00317	1.00189	0.0035			0.112491	0.0446859				9	24
1.08333	-0.6594	0.09884	-0.60249	0.14057		-89.7703	-10.6502	-8.20641		1.26	1.00744	0.00237	1.0037	0.00474			0.135359					50	27
1.16667	-0.72645	0.11237	-0.64312	0.16279		-89.7523	-10.6296	-8.25381		1.28	1.00916	0.00232	1.0037	0.00456			0.0828946					35	33
1.25	-0.77147	0.11488	-0.62927	0.17839		-89.7342	-10.6189	-8.20231		1.3	1.01167	0.00283	1.00344	0.00443			0.189064					33
1.33333	-0.79721	0.12621	-0.62742	0.17576		-89.7162	-10.7871	-8.22702		1.32	1.01385	0.0037	1.00041	0.00396			0.175041
1.41667	-0.87279	0.13031	-0.61705	0.1967		-89.6982	-10.9015	-8.03973		1.34	1.01403	0.0039	1.00203	0.00337			0.204995
1.5	-0.83936	0.14274	-0.60989	0.20641		-89.6802	-10.789	-7.93588		1.36	1.01429	0.00425	1.00322	0.00326			0.185317
1.58333	-0.8721	0.16373	-0.62764	0.21632		-89.6622	-10.6805	-8.02692		1.38	1.01964	0.00442	1.00314	0.00356			0.125563
1.66667	-0.87648	0.16933	-0.62986	0.21838		-89.6441	-10.7392	-7.9902		1.4	1.02267	0.00476	1.00329	0.00314
1.75	-0.94318	0.1665	-0.57837	0.23414		-89.6261	-10.7216	-7.99497		1.42	1.02503	0.00529	1.00985	0.00395
1.83333	-0.91871	0.17006	-0.60289	0.23035		-89.6081	-10.8262	-8.09964		1.44	1.02769	0.00483	1.00545	0.00246
1.91667	-0.91216	0.17135	-0.5908	0.23947		-89.5901	-11.0267	-8.02955		1.46	1.02911	0.00584	1.01288	0.00339
2	-0.91217	0.17741	-0.56838	0.23617		-89.5721	-10.8497	-7.97875		1.48	1.03406	0.00569	1.01219	0.00306
2.08333	-0.8943	0.18104	-0.56739	0.25864		-89.5541	-10.789	-8.01954		1.5	1.03245	0.00572	1.01566	0.00303
2.16667	-0.85372	0.18321	-0.56711	0.26559		-89.536	-10.8888	-8.10732		1.52	1.03761	0.00626	1.01555	0.0024
2.25	-0.84538	0.18694	-0.59409	0.27606		-89.518	-10.8516	-8.10857		1.54	1.03521	0.00609	1.01524	0.00392
2.33333	-0.85327	0.19345	-0.56771	0.27513		-89.5	-10.7939	-8.04836		1.56	1.03904	0.00701	1.0179	0.00442
2.41667	-0.84868	0.18657	-0.5721	0.27461		-89.482	-10.8732	-8.0261		1.58	1.04088	0.00693	1.0163	0.00437
2.5	-0.85965	0.19015	-0.53787	0.26208		-89.464	-10.8379	-8.06621		1.6	1.04446	0.00703	1.02496	0.00209
2.58333	-0.81973	0.19136	-0.56389	0.27525		-89.4459	-10.7186	-8.10383		1.62	1.04671	0.00604	1.02778	0.00408
2.66667	-0.86101	0.19171	-0.56036	0.26022		-89.4279	-10.8712	-8.00548		1.64	1.05092	0.0059	1.02593	0.00385
2.75	-0.82087	0.19292	-0.58691	0.27355		-89.4099	-10.7656	-7.95192		1.66	1.0534	0.00608	1.03135	0.00449
2.83333	-0.83592	0.19312	-0.57495	0.25978		-89.3919	-10.7	-8.02919		1.68	1.05684	0.00606	1.0294	0.00393
2.91667	-0.79587	0.1939	-0.57423	0.26285		-89.3739	-10.745	-8.13124		1.7	1.06588	0.00543	1.03844	0.00359
3	-0.7314	0.18598	-0.60291	0.27632		-89.3559	-10.6668	-8.2084		1.72	1.06589	0.00567	1.03411	0.00402
3.08333	-2.25532	0.78349	-1.9706	1.11602		-89.3378	-10.8125	-8.22665		1.74	1.06867	0.00559	1.04143	0.00536
3.16667	-3.42245	1.23166	-3.40404	1.24036		-89.3198	-10.7206	-8.14074		1.76	1.07414	0.00534	1.04291	0.00539
3.25	-5.33207	1.36708	-4.39843	1.30497		-89.3018	-10.7519	-8.00961		1.78	1.0761	0.00599	1.04602	0.00553
3.33333	-8.45523	1.25525	-5.75445	1.08411		-89.2838	-10.9093	-8.0106		1.8	1.0776	0.00623	1.0521	0.00457
3.41667	-10.1372	1.24323	-6.81836	0.81047		-89.2658	-10.9035	-8.15626		1.82	1.08124	0.00593	1.04854	0.00547
3.5	-10.5243	1.09941	-7.13976	0.67491		-89.2477	-10.8008	-8.20594		1.84	1.0846	0.00612	1.05128	0.0075
3.58333	-10.4267	0.8846	-7.21361	0.53977		-89.2297	-10.8311	-8.06394		1.86	1.08314	0.00585	1.06047	0.00601
3.66667	-10.0991	0.73826	-7.00025	0.46852		-89.2117	-10.8203	-7.93627		1.88	1.08659	0.00644	1.06221	0.00696
3.75	-9.52057	0.66846	-6.69656	0.46984		-89.1937	-10.747	-7.88493		1.9	1.09075	0.00664	1.06132	0.00745
3.83333	-8.94026	0.59318	-6.42618	0.46741		-89.1757	-10.7431	-7.9299		1.92	1.09212	0.00753	1.06341	0.00704
3.91667	-8.47298	0.5441	-6.02637	0.49357		-89.1577	-10.8311	-8.0185		1.94	1.09203	0.00694	1.06148	0.00779
4	-7.95217	0.52311	-5.75086	0.46873		-89.1396	-10.9993	-8.04273		1.96	1.09425	0.00676	1.06562	0.0072
4.08333	-7.49963	0.48983	-5.41498	0.44682		-89.1216	-10.924	-7.96334		1.98	1.09622	0.0067	1.07006	0.00683
4.16667	-7.00372	0.46353	-5.0445	0.44095		-89.1036	-10.702	-7.93829		2	1.0991	0.00711	1.06587	0.00735
4.25	-6.56946	0.46341	-5.03714	0.35453		-89.0856	-10.5856	-7.93738		2.02	1.10141	0.00736	1.06964	0.00766
4.33333	-6.17327	0.45575	-4.74184	0.32916		-89.0676	-10.8565	-7.94225		2.04	1.10034	0.00756	1.07119	0.00828
4.41667	-5.82815	0.45834	-4.40013	0.29105		-89.0495	-10.8937	-8.07062		2.06	1.10111	0.00682	1.07239	0.00741
4.5	-5.49403	0.48981	-4.11356	0.25906		-89.0315	-10.8321	-8.22368		2.08	1.09986	0.00701	1.07435	0.00809
4.58333	-5.19499	0.48685	-3.82432	0.24617		-89.0135	-10.7352	-8.28464		2.1	1.10327	0.0073	1.07417	0.00828
4.66667	-4.92618	0.48746	-3.51789	0.22678		-88.9955	-10.6629	-8.12358		2.12	1.10423	0.00755	1.07838	0.00721
4.75	-4.71464	0.51489	-3.26275	0.23261		-88.9775	-10.5915	-7.95099		2.14	1.10409	0.00787	1.07913	0.00751
4.83333	-4.44504	0.49682	-3.07282	0.24105		-88.9595	-10.6228	-7.93916		2.16	1.10555	0.00749	1.07528	0.00782
4.91667	-4.21649	0.50836	-2.87258	0.24312		-88.9414	-10.9416	-7.91283		2.18	1.10559	0.00751	1.07929	0.00778
5	-3.99381	0.52563	-2.68251	0.24862		-88.9234	-10.8956	-7.91266		2.2	1.10558	0.00815	1.07784	0.00794
						-88.9054	-10.6854	-7.91948		2.22	1.1063	0.00762	1.08051	0.00826
						-88.8874	-10.7382	-7.85607		2.24	1.10781	0.00855	1.08257	0.00828
						-88.8694	-10.8008	-7.89653		2.26	1.10603	0.00825	1.08467	0.00793
						-88.8513	-10.7069	-7.9849		2.28	1.10691	0.00841	1.08376	0.00885
						-88.8333	-10.6472	-8.01616		2.3	1.10695	0.00809	1.08269	0.00806
						-88.8153	-10.6012	-8.05753		2.32	1.10989	0.00908	1.08295	0.00907
						-88.7973	-10.5758	-7.9918		2.34	1.10773	0.0085	1.0886	0.00857
						-88.7793	-10.6316	-8.0079		2.36	1.11064	0.00874	1.08373	0.00858
						-88.7613	-10.6883	-8.06767		2.38	1.11067	0.00899	1.0873	0.0084
						-88.7432	-10.6903	-7.99161		2.4	1.10707	0.00861	1.08259	0.00897
						-88.7252	-10.701	-7.98925		2.42	1.10869	0.00879	1.08432	0.00835
						-88.7072	-10.7333	-7.97454		2.44	1.11045	0.00939	1.07992	0.0094
						-88.6892	-10.7343	-7.96629		2.46	1.10622	0.00848	1.08402	0.00945
						-88.6712	-10.5866	-7.99846		2.48	1.10699	0.00841	1.08461	0.00979
						-88.6531	-10.6237	-7.96811		2.5	1.10783	0.00868	1.089	0.00965
						-88.6351	-10.6541	-7.88452		2.52	1.10751	0.00884	1.08574	0.00887
						-88.6171	-10.6834	-7.96016		2.54	1.11158	0.01006	1.0834	0.00913
						-88.5991	-10.6638	-8.17111		2.56	1.10932	0.00898	1.08396	0.0089
						-88.5811	-10.6981	-8.14581		2.58	1.10907	0.00913	1.08942	0.00919
						-88.5631	-10.6824	-7.90623		2.6	1.1097	0.00918	1.08743	0.00979
						-88.545	-10.701	-7.91441		2.62	1.11035	0.00918	1.09069	0.0091
						-88.527	-10.6316	-7.9193		2.64	1.10804	0.00965	1.08409	0.00895
						-88.509	-10.6071	-7.87594		2.66	1.1113	0.01029	1.09031	0.00892
						-88.491	-10.6746	-7.98654		2.68	1.10903	0.00954	1.08853	0.00918
						-88.473	-10.7812	-7.94125		2.7	1.11377	0.01028	1.08442	0.00989
						-88.455	-10.6912	-7.88091		2.72	1.10794	0.00945	1.08834	0.00948
						-88.4369	-10.5748	-7.90805		2.74	1.10989	0.00946	1.08805	0.00948
						-88.4189	-10.525	-8.00788		2.76	1.10485	0.0097	1.08587	0.00993
						-88.4009	-10.5044	-8.03109		2.78	1.10664	0.00935	1.08347	0.00996
						-88.3829	-10.7284	-7.9406		2.8	1.10981	0.00998	1.08713	0.01037
						-88.3649	-10.7088	-7.90991		2.82	1.1068	0.00948	1.08505	0.01044
						-88.3469	-10.4839	-7.87009		2.84	1.10933	0.01012	1.07985	0.01092
						-88.3288	-10.5807	-7.91799		2.86	1.1064	0.00968	1.08215	0.01083
						-88.3108	-10.6707	-7.92733		2.88	1.10586	0.00955	1.08709	0.01078
						-88.2928	-10.7294	-7.88775		2.9	1.1096	0.01029	1.08608	0.01009
						-88.2748	-10.7049	-7.89302		2.92	1.10446	0.00959	1.08228	0.00959
						-88.2568	-10.7049	-7.91942		2.94	1.10379	0.00911	1.08635	0.01041
						-88.2387	-10.7597	-7.93343		2.96	1.10927	0.01056	1.08379	0.01026
						-88.2207	-10.6482	-7.93207		2.98	1.10734	0.00999	1.08362	0.00971
						-88.2027	-10.5377	-8.0157		3	1.10912	0.01043	1.08528	0.01028
						-88.1847	-10.5924	-7.92011		3.02	1.10799	0.00956	1.0859	0.01005
						-88.1667	-10.7118	-7.82491		3.04	1.10834	0.01037	1.08912	0.011
						-88.1487	-10.7235	-7.94392		3.06	1.1043	0.01011	1.08284	0.01004
						-88.1306	-10.6903	-7.98369		3.08	1.10584	0.00955	1.08435	0.01055
						-88.1126	-10.6374	-7.93495		3.1	1.10511	0.01027	1.0835	0.0103
						-88.0946	-10.5582	-7.97589		3.12	1.10415	0.00993	1.08401	0.01073
						-88.0766	-10.6228	-8.00462		3.14	1.10985	0.01039	1.08266	0.01053
						-88.0586	-10.6766	-7.84969		3.16	1.10346	0.00951	1.08518	0.01116
						-88.0405	-10.7245	-7.72094		3.18	1.10381	0.00925	1.08098	0.01061
						-88.0225	-10.6942	-7.72867		3.2	1.10416	0.00968	1.08329	0.01113
						-88.0045	-10.5641	-7.84152		3.22	1.10576	0.00967	1.08091	0.01047
						-87.9865	-10.5768	-7.85198		3.24	1.10354	0.00959	1.08587	0.01065
						-87.9685	-10.6511	-7.99457		3.26	1.10186	0.00905	1.08258	0.01103
						-87.9505	-10.6844	-8.00753		3.28	1.10515	0.01014	1.08496	0.01048
						-87.9324	-10.4487	-7.92263		3.3	1.10281	0.00933	1.08298	0.01076
						-87.9144	-10.521	-7.90486		3.32	1.10083	0.00958	1.08625	0.01074
						-87.8964	-10.6903	-7.90313		3.34	1.10027	0.00962	1.08582	0.01089
						-87.8784	-10.6521	-7.9723		3.36	1.10575	0.0096	1.08251	0.01067
						-87.8604	-10.5338	-8.00395		3.38	1.10144	0.00922	1.08484	0.0106
						-87.8423	-10.4633	-7.84554		3.4	1.10241	0.00971	1.08272	0.01098
						-87.8243	-10.614	-7.72683		3.42	1.10344	0.0097	1.08543	0.01175
						-87.8063	-10.6687	-7.76409		3.44	1.10126	0.00941	1.08622	0.01105
						-87.7883	-10.6854	-7.81839		3.46	1.10373	0.00942	1.08087	0.01124
						-87.7703	-10.7167	-7.92536		3.48	1.10229	0.00983	1.08503	0.01153
						-87.7523	-10.701	-7.93633		3.5	1.10333	0.00975	1.08109	0.01205
						-87.7342	-10.5142	-7.98239		3.52	1.10231	0.00965	1.08665	0.01122
						-87.7162	-10.3587	-7.91176		3.54	1.10159	0.00887	1.08458	0.01162
						-87.6982	-10.5005	-7.92266		3.56	1.1021	0.00957	1.08484	0.01063
						-87.6802	-10.5416	-7.9964		3.58	1.10215	0.0094	1.08286	0.01122
						-87.6622	-10.5553	-7.97331		3.6	1.10189	0.00995	1.0825	0.01145
						-87.6441	-10.6296	-7.9885		3.62	1.10039	0.00944	1.08351	0.01179
						-87.6261	-10.7225	-7.88038		3.64	1.10284	0.00905	1.08718	0.01107
						-87.6081	-10.7343	-7.82407		3.66	1.10445	0.01025	1.08282	0.01159
						-87.5901	-10.6159	-7.87558		3.68	1.10055	0.00939	1.08318	0.01164
						-87.5721	-10.5973	-7.84897		3.7	1.10301	0.00958	1.08657	0.01074
						-87.5541	-10.6052	-7.87415		3.72	1.10153	0.0099	1.08479	0.01177
						-87.536	-10.6179	-7.77		3.74	1.1026	0.00935	1.08547	0.01169
						-87.518	-10.4624	-7.8394		3.76	1.10502	0.01037	1.07925	0.01195
						-87.5	-10.4761	-7.9712		3.78	1.10564	0.0101	1.08911	0.01267
						-87.482	-10.5582	-7.98656		3.8	1.10411	0.0098	1.08722	0.01162
						-87.464	-10.523	-7.87334		3.82	1.10378	0.00971	1.09065	0.0116
						-87.4459	-10.5983	-7.92428		3.84	1.10163	0.0093	1.08996	0.01251
						-87.4279	-10.5142	-7.86592		3.86	1.10181	0.00916	1.08272	0.0112
						-87.4099	-10.6658	-7.7663		3.88	1.10118	0.00982	1.08323	0.01185
						-87.3919	-10.4848	-7.73954		3.9	1.10314	0.00967	1.09168	0.01189
						-87.3739	-10.389	-7.89769		3.92	1.10025	0.00908	1.08275	0.01294
						-87.3559	-10.5905	-7.95717		3.94	1.09793	0.00939	1.08479	0.01204
						-87.3378	-10.7225	-7.98202		3.96	1.10261	0.00914	1.08821	0.01226
						-87.3198	-10.5758	-8.03181		3.98	1.10152	0.00929	1.08285	0.01274
						-87.3018	-10.4565	-8.15286		4	1.09874	0.00917	1.08433	0.01098
						-87.2838	-10.3391	-7.96861		4.02	1.09946	0.00934	1.07763	0.01326
						-87.2658	-10.3391	-7.76623		4.04	1.10246	0.00978	1.07948	0.01282
						-87.2477	-10.4937	-7.81058		4.06	1.10047	0.00902	1.07919	0.01273
						-87.2297	-10.6619	-7.78017		4.08	1.10114	0.00958	1.08285	0.01248
						-87.2117	-10.6658	-7.77742		4.1	1.10384	0.00985	1.07976	0.01334
						-87.1937	-10.6032	-7.80322		4.12	1.1	0.00891	1.08213	0.01211
						-87.1757	-10.4966	-7.76837		4.14	1.09992	0.00996	1.08077	0.01251
						-87.1577	-10.4418	-7.86528		4.16	1.09843	0.00978	1.07978	0.013
						-87.1396	-10.478	-7.87922		4.18	1.09857	0.01045	1.07809	0.01271
						-87.1216	-10.525	-7.78495		4.2	1.09668	0.00979	1.07782	0.01316
						-87.1036	-10.5778	-7.70241		4.22	1.09707	0.01	1.08005	0.01358
						-87.0856	-10.3606	-7.70822		4.24	1.10381	0.01034	1.08237	0.01237
						-87.0676	-10.4271	-7.78215		4.26	1.10033	0.01093	1.07741	0.01223
						-87.0495	-10.4898	-7.79735		4.28	1.10031	0.00978	1.0783	0.01362
						-87.0315	-10.4663	-7.85392		4.3	1.10003	0.01068	1.07901	0.01322
						-87.0135	-10.4281	-7.85286		4.32	1.10127	0.00984	1.07927	0.01222
						-86.9955	-10.5758	-7.61628		4.34	1.10109	0.00996	1.07869	0.0128
						-86.9775	-10.6345	-7.63217		4.36	1.10378	0.01018	1.08046	0.01308
						-86.9595	-10.6687	-7.83023		4.38	1.10386	0.01024	1.07871	0.01364
						-86.9414	-10.5514	-8.05761		4.4	1.10555	0.01067	1.08171	0.01156
						-86.9234	-10.4418	-8.08019		4.42	1.10809	0.0104	1.07798	0.01445
						-86.9054	-10.566	-7.84617		4.44	1.10494	0.01045	1.07946	0.01258
						-86.8874	-10.5533	-7.78139		4.46	1.10267	0.0102	1.07753	0.01304
						-86.8694	-10.3958	-7.82895		4.48	1.10416	0.01006	1.0757	0.0132
						-86.8513	-10.3949	-7.82372		4.5	1.10138	0.00889	1.07999	0.01379
						-86.8333	-10.6003	-7.82629		4.52	1.1001	0.0096	1.07918	0.01364
						-86.8153	-10.524	-7.84784		4.54	1.10014	0.0091	1.07684	0.01376
						-86.7973	-10.4213	-7.72849		4.56	1.09947	0.00892	1.07874	0.01345
						-86.7793	-10.436	-7.83106		4.58	1.09622	0.00873	1.08044	0.01327
						-86.7613	-10.6423	-7.93991		4.6	1.09749	0.00881	1.07878	0.01427
						-86.7432	-10.7538	-7.99667		4.62	1.09683	0.00862	1.08107	0.01368
						-86.7252	-10.5836	-7.89366		4.64	1.09745	0.00871	1.07551	0.01387
						-86.7072	-10.3421	-7.83297		4.66	1.0962	0.0086	1.07334	0.01441
						-86.6892	-10.2746	-7.73753		4.68	1.0983	0.00861	1.08102	0.01374
						-86.6712	-10.3734	-7.82666		4.7	1.09945	0.00827	1.08314	0.01375
						-86.6531	-10.4907	-7.87694		4.72	1.09796	0.00824	1.07691	0.01388
						-86.6351	-10.5993	-7.8108		4.74	1.09964	0.00893	1.08432	0.0133
						-86.6171	-10.5807	-7.8122		4.76	1.09797	0.00873	1.07644	0.01429
						-86.5991	-10.6081	-7.66971		4.78	1.1002	0.00873	1.07964	0.01341
						-86.5811	-10.4193	-7.69324		4.8	1.10194	0.00889	1.08383	0.01374
						-86.5631	-10.5563	-7.77361		4.82	1.09758	0.00856	1.07563	0.01409
						-86.545	-10.5748	-7.75464		4.84	1.10461	0.00913	1.08467	0.0131
						-86.527	-10.4477	-7.82343		4.86	1.10221	0.00885	1.08126	0.01362
						-86.509	-10.5093	-7.76589		4.88	1.10286	0.00926	1.08172	0.01351
						-86.491	-10.3968	-7.75531		4.9	1.10136	0.00851	1.07414	0.01356
						-86.473	-10.3587	-7.80973		4.92	1.10098	0.00868	1.07938	0.01343
						-86.455	-10.3665	-7.94181		4.94	1.09924	0.00848	1.0786	0.01282
						-86.4369	-10.4174	-7.93845		4.96	1.10031	0.00853	1.08337	0.01431
						-86.4189	-10.4907	-7.70796		4.98	1.10403	0.00922	1.07977	0.01426
						-86.4009	-10.525	-7.68047		5	1.10421	0.00904	1.07047	0.01496
						-86.3829	-10.4927	-7.78046		5.02	1.10352	0.00876	1.08209	0.01361
						-86.3649	-10.5181	-7.72784		5.04	1.10392	0.00906	1.07862	0.01545
						-86.3469	-10.3998	-7.71678		5.06	1.10626	0.00875	1.07933	0.01465
						-86.3288	-10.3303	-7.76259		5.08	1.10342	0.00894	1.07976	0.01467
						-86.3108	-10.3098	-7.7989		5.1	1.10361	0.00884	1.07554	0.01403
						-86.2928	-10.4643	-7.82759		5.12	1.10357	0.0086	1.07466	0.0141
						-86.2748	-10.3773	-7.82532		5.14	1.10631	0.0089	1.0731	0.01263
						-86.2568	-10.4888	-7.88234		5.16	1.10454	0.00908	1.08136	0.01466
						-86.2387	-10.5034	-7.79401		5.18	1.10557	0.00882	1.07589	0.0146
						-86.2207	-10.5396	-7.82732		5.2	1.10667	0.0087	1.07834	0.01419
						-86.2027	-10.5709	-7.85687		5.22	1.10622	0.00921	1.08166	0.01404
						-86.1847	-10.5034	-7.74944		5.24	1.10557	0.00858	1.0747	0.01487
						-86.1667	-10.3245	-7.70658		5.26	1.10657	0.00863	1.08159	0.01518
						-86.1487	-10.4066	-7.79489		5.28	1.10286	0.00843	1.08326	0.01468
						-86.1306	-10.5171	-7.88053		5.3	1.10689	0.00918	1.07828	0.01446
						-86.1126	-10.4369	-7.74812		5.32	1.10525	0.00868	1.07751	0.01474
						-86.0946	-10.477	-7.6907		5.34	1.1058	0.00871	1.07653	0.01423
						-86.0766	-10.3773	-7.84503		5.36	1.11039	0.00894	1.07546	0.01424
						-86.0586	-10.2296	-7.82292		5.38	1.10561	0.00865	1.07828	0.01504
						-86.0405	-10.3088	-7.80716		5.4	1.1096	0.00867	1.08066	0.01418
						-86.0225	-10.4203	-7.72777		5.42	1.1106	0.00877	1.07618	0.0155
						-86.0045	-10.5269	-7.72705		5.44	1.10914	0.00893	1.07913	0.01434
						-85.9865	-10.5074	-7.78683		5.46	1.10627	0.00927	1.07801	0.01349
						-85.9685	-10.2286	-7.69186		5.48	1.10719	0.00868	1.07549	0.01426
						-85.9505	-10.3078	-7.59824		5.5	1.10819	0.00889	1.07516	0.01394
						-85.9324	-10.4193	-7.70955		5.52	1.10482	0.00845	1.07495	0.01516
						-85.9144	-10.4653	-7.70649		5.54	1.1078	0.00847	1.07542	0.01453
						-85.8964	-10.5866	-7.76537		5.56	1.11044	0.0088	1.07711	0.01341
						-85.8784	-10.5905	-7.76742		5.58	1.10959	0.00904	1.07953	0.01404
						-85.8604	-10.4369	-7.73989		5.6	1.10769	0.00875	1.07808	0.01484
						-85.8423	-10.4428	-7.83538		5.62	1.10788	0.0088	1.07491	0.0149
						-85.8243	-10.3694	-7.9302		5.64	1.10947	0.00908	1.07397	0.0148
						-85.8063	-10.3411	-7.88418		5.66	1.10824	0.00844	1.07252	0.01471
						-85.7883	-10.3812	-7.79769		5.68	1.10848	0.00869	1.08091	0.01467
						-85.7703	-10.4614	-7.65708		5.7	1.10908	0.00847	1.06881	0.01405
						-85.7523	-10.4995	-7.70745		5.72	1.10607	0.00833	1.06948	0.01508
						-85.7342	-10.4878	-7.79398		5.74	1.10972	0.00912	1.07436	0.01506
						-85.7162	-10.3802	-7.76419		5.76	1.11047	0.00923	1.0747	0.01382
						-85.6982	-10.3822	-7.60708		5.78	1.11206	0.00902	1.06788	0.01449
						-85.6802	-10.3743	-7.59347		5.8	1.10978	0.00918	1.07178	0.0144
						-85.6622	-10.3166	-7.72073		5.82	1.10757	0.00908	1.0738	0.01363
						-85.6441	-10.4848	-7.80944		5.84	1.10798	0.00855	1.07043	0.01382
						-85.6261	-10.5533	-7.73828		5.86	1.1083	0.00848	1.07309	0.01406
						-85.6081	-10.4213	-7.72119		5.88	1.10854	0.00875	1.07014	0.01449
						-85.5901	-10.3313	-7.67378		5.9	1.10937	0.00882	1.06651	0.01397
						-85.5721	-10.4184	-7.6038		5.92	1.11154	0.00927	1.074	0.01448
						-85.5541	-10.3587	-7.70074		5.94	1.10895	0.00947	1.07028	0.01429
						-85.536	-10.2853	-7.66542		5.96	1.10843	0.00885	1.06854	0.01468
						-85.518	-10.2961	-7.71168		5.98	1.10604	0.00836	1.07378	0.01374
						-85.5	-10.4477	-7.81186		6	1.10783	0.00872	1.06942	0.01386
						-85.482	-10.3245	-7.68961		6.02	1.11345	0.00963	1.07005	0.0147
						-85.464	-10.3919	-7.57247		6.04	1.1089	0.00887	1.06707	0.01462
						-85.4459	-10.3763	-7.67391		6.06	1.11361	0.00881	1.07104	0.01348
						-85.4279	-10.3411	-7.55714		6.08	1.11073	0.00913	1.06811	0.01352
						-85.4099	-10.3655	-7.54245		6.1	1.11102	0.00899	1.07139	0.01357
						-85.3919	-10.2912	-7.56017		6.12	1.10863	0.00907	1.07079	0.0134
						-85.3739	-10.2159	-7.61241		6.14	1.10793	0.00897	1.0722	0.0133
						-85.3559	-10.3069	-7.68867		6.16	1.10814	0.00875	1.06519	0.01431
						-85.3378	-10.3186	-7.66878		6.18	1.11049	0.00873	1.06658	0.01418
						-85.3198	-10.2951	-7.71151		6.2	1.10701	0.00901	1.0691	0.01352
						-85.3018	-10.2824	-7.80068		6.22	1.10726	0.00863	1.07166	0.0129
						-85.2838	-10.3528	-7.79581		6.24	1.10735	0.00864	1.07213	0.01373
						-85.2658	-10.3029	-7.84468		6.26	1.11087	0.00888	1.07015	0.01367
						-85.2477	-10.1533	-7.91342		6.28	1.11276	0.00936	1.06431	0.01358
						-85.2297	-10.1073	-7.86583		6.3	1.10647	0.00869	1.06923	0.01389
						-85.2117	-10.3274	-7.77221		6.32	1.10323	0.00865	1.07068	0.01287
						-85.1937	-10.39	-7.7192		6.34	1.10718	0.0089	1.06784	0.01456
						-85.1757	-10.3919	-7.59914		6.36	1.10991	0.00906	1.06569	0.01336
						-85.1577	-10.5191	-7.59675		6.38	1.10991	0.00917	1.06455	0.01416
						-85.1396	-10.4125	-7.69125		6.4	1.10891	0.00924	1.06332	0.01317
						-85.1216	-10.2746	-7.59206		6.42	1.10701	0.00887	1.062	0.01393
						-85.1036	-10.3069	-7.61999		6.44	1.10426	0.00905	1.06086	0.01359
						-85.0856	-10.2863	-7.53035		6.46	1.10992	0.00881	1.06559	0.01319
						-85.0676	-10.2335	-7.55909		6.48	1.10758	0.00907	1.06412	0.01392
						-85.0495	-10.3176	-7.57812		6.5	1.1083	0.0094	1.06187	0.01347
						-85.0315	-10.3372	-7.59087		6.52	1.10976	0.00902	1.06381	0.01369
						-85.0135	-10.3587	-7.70709		6.54	1.10898	0.00904	1.06394	0.01345
						-84.9955	-10.39	-7.79168		6.56	1.10733	0.00885	1.06797	0.01363
						-84.9775	-10.3108	-7.75796		6.58	1.10332	0.00887	1.06565	0.01365
						-84.9595	-10.3225	-7.55939		6.6	1.10697	0.00894	1.06295	0.01384
						-84.9414	-10.2716	-7.49828		6.62	1.10585	0.00881	1.06292	0.01267
						-84.9234	-10.2902	-7.65525		6.64	1.10661	0.00943	1.0691	0.01332
						-84.9054	-10.4223	-7.79845		6.66	1.10609	0.00883	1.06474	0.0142
						-84.8874	-10.2804	-7.76291		6.68	1.11005	0.00917	1.06195	0.01296
						-84.8694	-10.2883	-7.7116		6.7	1.10712	0.00908	1.06345	0.01414
						-84.8513	-10.3734	-7.65365		6.72	1.10712	0.00883	1.06393	0.0142
						-84.8333	-10.3176	-7.56396		6.74	1.10949	0.00906	1.06076	0.01517
						-84.8153	-10.2697	-7.53604		6.76	1.10589	0.00895	1.06219	0.01391
						-84.7973	-10.3411	-7.6258		6.78	1.10618	0.00881	1.06611	0.01382
						-84.7793	-10.3871	-7.80357		6.8	1.1034	0.00906	1.06284	0.01391
						-84.7613	-10.2951	-7.71098		6.82	1.104	0.00861	1.06362	0.01386
						-84.7432	-10.2188	-7.62666		6.84	1.10646	0.00843	1.06448	0.01369
						-84.7252	-10.2306	-7.62826		6.86	1.10213	0.00864	1.05966	0.01318
						-84.7072	-10.3156	-7.64684		6.88	1.10624	0.00908	1.06481	0.01353
						-84.6892	-10.2227	-7.72861		6.9	1.10877	0.00922	1.05945	0.01341
						-84.6712	-10.1523	-7.68847		6.92	1.10797	0.00896	1.05974	0.0138
						-84.6531	-10.1934	-7.73749		6.94	1.1078	0.00955	1.06145	0.01286
						-84.6351	-10.3323	-7.69366		6.96	1.10472	0.009	1.06554	0.01231
						-84.6171	-10.3665	-7.75831		6.98	1.10487	0.00899	1.06432	0.01308
						-84.5991	-10.2932	-7.76712		7	1.10728	0.00884	1.05638	0.01322
						-84.5811	-10.2883	-7.76315		7.02	1.10449	0.00906	1.05442	0.01403
						-84.5631	-10.2648	-7.83243		7.04	1.10552	0.0092	1.0631	0.01391
						-84.545	-10.1562	-7.82146		7.06	1.10666	0.00917	1.06637	0.01339
						-84.527	-10.1572	-7.67815		7.08	1.10669	0.00892	1.06501	0.01356
						-84.509	-10.2707	-7.60998		7.1	1.10663	0.00892	1.06618	0.01265
						-84.491	-10.4056	-7.6054		7.12	1.10875	0.00911	1.06665	0.01354
						-84.473	-10.2873	-7.67148		7.14	1.11085	0.00992	1.06545	0.01278
						-84.455	-10.1083	-7.71061		7.16	1.11528	0.0103	1.06395	0.01298
						-84.4369	-10.1445	-7.6009		7.18	1.11089	0.00968	1.07062	0.01404
						-84.4189	-10.1689	-7.56784		7.2	1.11482	0.00972	1.06846	0.01347
						-84.4009	-10.2736	-7.49195		7.22	1.1087	0.00939	1.06669	0.01288
						-84.3829	-10.2707	-7.53019		7.24	1.11208	0.00929	1.06774	0.01326
						-84.3649	-10.2912	-7.5877		7.26	1.11081	0.00957	1.0677	0.01355
						-84.3469	-10.298	-7.62656		7.28	1.11424	0.01	1.07002	0.01333
						-84.3288	-10.2482	-7.59389		7.3	1.11607	0.01066	1.06759	0.014
						-84.3108	-10.0936	-7.53015		7.32	1.11689	0.01066	1.06719	0.0135
						-84.2928	-10.1063	-7.58293		7.34	1.11499	0.01026	1.06719	0.01313
						-84.2748	-10.2315	-7.70231		7.36	1.11453	0.01028	1.06404	0.01386
						-84.2568	-10.2775	-7.7336		7.38	1.11389	0.00995	1.06803	0.01338
						-84.2387	-10.254	-7.60024		7.4	1.11429	0.00987	1.06927	0.01284
						-84.2207	-10.21	-7.62976		7.42	1.11585	0.01035	1.0642	0.01368
						-84.2027	-10.2159	-7.64762		7.44	1.11136	0.01013	1.07171	0.01245
						-84.1847	-10.0477	-7.65542		7.46	1.11117	0.00997	1.07158	0.01348
						-84.1667	-10.1709	-7.64599		7.48	1.11249	0.01021	1.06981	0.01346
						-84.1487	-10.2433	-7.67324		7.5	1.11291	0.00989	1.07361	0.01324
						-84.1306	-10.1376	-7.61477		7.52	1.11294	0.00991	1.0743	0.01279
						-84.1126	-10.1112	-7.56271		7.54	1.11253	0.00989	1.06659	0.01415
						-84.0946	-10.1171	-7.55168		7.56	1.11227	0.00967	1.06853	0.01276
						-84.0766	-10.1562	-7.54803		7.58	1.11367	0.01039	1.07149	0.01371
						-84.0586	-10.2022	-7.50517		7.6	1.11694	0.01033	1.06736	0.01376
						-84.0405	-10.2619	-7.53195		7.62	1.11352	0.00961	1.06446	0.01348
						-84.0225	-10.2951	-7.56655		7.64	1.11163	0.00992	1.06699	0.01352
						-84.0045	-10.166	-7.59245		7.66	1.11114	0.00992	1.06462	0.01324
						-83.9865	-10.1699	-7.59127		7.68	1.10994	0.0099	1.06756	0.0123
						-83.9685	-10.1993	-7.73959		7.7	1.11097	0.00961	1.06769	0.01331
						-83.9505	-10.078	-7.77209		7.72	1.10756	0.00959	1.06791	0.01386
						-83.9324	-10.0927	-7.60401		7.74	1.10998	0.00974	1.06812	0.01457
						-83.9144	-10.2834	-7.59065		7.76	1.10786	0.00945	1.06558	0.01319
						-83.8964	-10.1621	-7.60483		7.78	1.10898	0.00897	1.06801	0.01406
						-83.8784	-10.0692	-7.52923		7.8	1.11023	0.00992	1.06497	0.01364
						-83.8604	-10.0653	-7.58352		7.82	1.10912	0.0095	1.06894	0.01279
						-83.8423	-10.0496	-7.71464		7.84	1.10956	0.00975	1.06447	0.01326
						-83.8243	-10.1474	-7.67984		7.86	1.10789	0.00932	1.07032	0.01469
						-83.8063	-10.1865	-7.48816		7.88	1.10729	0.00964	1.06949	0.01356
						-83.7883	-10.1592	-7.44787		7.9	1.10784	0.00931	1.06653	0.01382
						-83.7703	-10.2785	-7.63356		7.92	1.10648	0.00902	1.06579	0.01344
						-83.7523	-10.1758	-7.66179		7.94	1.10813	0.00919	1.06354	0.01375
						-83.7342	-10.0819	-7.64839		7.96	1.1059	0.00919	1.06446	0.01409
						-83.7162	-10.1425	-7.73335		7.98	1.10426	0.00892	1.06573	0.01437
						-83.6982	-10.031	-7.70809		8	1.10562	0.00942	1.06512	0.01467
						-83.6802	-10.1347	-7.58757		8.02	1.10526	0.00942	1.06482	0.01343
						-83.6622	-10.1181	-7.51576		8.04	1.106	0.00923	1.06795	0.01379
						-83.6441	-10.2296	-7.46077		8.06	1.1044	0.00926	1.06675	0.01373
						-83.6261	-10.1836	-7.45687		8.08	1.10446	0.00916	1.0658	0.01354
						-83.6081	-10.0878	-7.41526		8.1	1.10323	0.0088	1.06799	0.0138
						-83.5901	-10.1455	-7.46552		8.12	1.1044	0.0095	1.06661	0.01416
						-83.5721	-10.1631	-7.59829		8.14	1.10607	0.00935	1.06503	0.01317
						-83.5541	-10.1308	-7.70468		8.16	1.10634	0.00907	1.06876	0.01384
						-83.536	-10.1856	-7.59796		8.18	1.10452	0.00933	1.05894	0.01388
						-83.518	-10.0946	-7.59688		8.2	1.1031	0.00898	1.06615	0.01324
						-83.5	-10.1298	-7.67182		8.22	1.10445	0.00979	1.05921	0.01274
						-83.482	-10.1601	-7.63279		8.24	1.10003	0.00907	1.0632	0.01385
						-83.464	-10.1699	-7.50376		8.26	1.10351	0.00918	1.06655	0.01296
						-83.4459	-10.2756	-7.32154		8.28	1.10131	0.00913	1.06215	0.01326
						-83.4279	-10.1425	-7.42432		8.3	1.10435	0.00931	1.06089	0.014
						-83.4099	-10.21	-7.52874		8.32	1.10074	0.00876	1.05854	0.01296
						-83.3919	-10.0848	-7.51258		8.34	1.10396	0.00934	1.05955	0.01451
						-83.3739	-9.98115	-7.49938		8.36	1.10336	0.00905	1.05848	0.01348
						-83.3559	-9.98506	-7.51307		8.38	1.09946	0.00899	1.06406	0.01261
						-83.3378	-10.166	-7.50685		8.4	1.10073	0.00855	1.05971	0.01326
						-83.3198	-10.1738	-7.4906		8.42	1.09809	0.00902	1.06013	0.01316
						-83.3018	-10.0662	-7.51003		8.44	1.10192	0.00922	1.05724	0.01364
						-83.2838	-10.2149	-7.39454		8.46	1.10113	0.00925	1.06259	0.01397
						-83.2658	-10.1376	-7.34455		8.48	1.10401	0.00972	1.0644	0.01385
						-83.2477	-9.92247	-7.40575		8.5	1.10415	0.0092	1.06251	0.01274
						-83.2297	-10.0154	-7.56015		8.52	1.10136	0.0097	1.05297	0.01376
						-83.2117	-10.1523	-7.72497		8.54	1.10292	0.00953	1.06006	0.01377
						-83.1937	-10.2129	-7.69555		8.56	1.10017	0.0093	1.05696	0.01335
						-83.1757	-10.0711	-7.71043		8.58	1.09932	0.00933	1.05926	0.01391
						-83.1577	-10.1562	-7.82524		8.6	1.10315	0.00936	1.0575	0.01391
						-83.1396	-10.2306	-7.65828		8.62	1.10102	0.00938	1.05919	0.01331
						-83.1216	-10.1464	-7.61701		8.64	1.0969	0.00901	1.05204	0.01281
						-83.1036	-10.077	-7.73315		8.66	1.10143	0.00937	1.06243	0.01317
						-83.0856	-10.0975	-7.68444		8.68	1.10249	0.00953	1.05528	0.01409
						-83.0676	-10.0486	-7.56293		8.7	1.10039	0.00902	1.06212	0.01296
						-83.0495	-10.0809	-7.46532		8.72	1.10081	0.0087	1.05735	0.01281
						-83.0315	-10.1572	-7.45922		8.74	1.09915	0.00902	1.05769	0.01389
						-83.0135	-10.1318	-7.3634		8.76	1.09511	0.00898	1.05633	0.01361
						-82.9955	-10.1768	-7.43251		8.78	1.09959	0.00904	1.05923	0.01306
						-82.9775	-10.2012	-7.44652		8.8	1.10042	0.00959	1.06078	0.01291
						-82.9595	-10.0526	-7.43259		8.82	1.10045	0.0093	1.06048	0.01304
						-82.9414	-10.1024	-7.52672		8.84	1.10055	0.00926	1.05866	0.01289
						-82.9234	-10.1171	-7.56725		8.86	1.10044	0.00927	1.05594	0.01434
						-82.9054	-10.0653	-7.38678		8.88	1.10439	0.00943	1.05912	0.01305
						-82.8874	-10.0105	-7.33565		8.9	1.10115	0.00944	1.05462	0.01349
						-82.8694	-10.0868	-7.44058		8.92	1.09883	0.0089	1.05715	0.01312
						-82.8513	-10.0389	-7.49506		8.94	1.09807	0.00889	1.05582	0.01373
						-82.8333	-10.2364	-7.5438		8.96	1.10164	0.00946	1.05267	0.01301
						-82.8153	-10.1553	-7.51425		8.98	1.09675	0.00838	1.0572	0.01338
						-82.7973	-9.97626	-7.50034		9	1.09996	0.00952	1.05699	0.01277
						-82.7793	-9.99191	-7.47196		9.02	1.10451	0.00987	1.05267	0.01306
						-82.7613	-10.033	-7.50193		9.04	1.10256	0.00941	1.05532	0.0126
						-82.7432	-10.076	-7.50416		9.06	1.10184	0.00936	1.05535	0.01319
						-82.7252	-10.0643	-7.40528		9.08	1.10026	0.00975	1.05813	0.01437
						-82.7072	-10.0819	-7.3703		9.1	1.10038	0.00926	1.0576	0.01376
						-82.6892	-10.2482	-7.38547		9.12	1.10205	0.00936	1.05142	0.01394
						-82.6712	-10.256	-7.51508		9.14	1.09982	0.00939	1.06035	0.01405
						-82.6531	-10.1161	-7.53852		9.16	1.10345	0.00979	1.05927	0.01365
						-82.6351	-10.0056	-7.44889		9.18	1.09853	0.00924	1.05363	0.01271
						-82.6171	-10.0389	-7.66387		9.2	1.09745	0.00905	1.0515	0.01387
						-82.5991	-10.0936	-7.60617		9.22	1.10138	0.00913	1.0581	0.01357
						-82.5811	-10.0369	-7.44511		9.24	1.09881	0.00926	1.04971	0.01382
						-82.5631	-10.1103	-7.54431		9.26	1.09609	0.00903	1.05786	0.01478
						-82.545	-10.0721	-7.59651		9.28	1.09632	0.00922	1.05824	0.014
						-82.527	-9.99093	-7.56309		9.3	1.10033	0.00957	1.05656	0.01331
						-82.509	-9.96355	-7.53647		9.32	1.10069	0.00943	1.04934	0.01389
						-82.491	-10.077	-7.53948		9.34	1.10425	0.00964	1.06008	0.01401
						-82.473	-9.9968	-7.59478		9.36	1.10204	0.00952	1.05263	0.01292
						-82.455	-10.0506	-7.55034		9.38	1.09953	0.00925	1.05722	0.01396
						-82.4369	-10.0398	-7.47235		9.4	1.09705	0.00966	1.05563	0.01306
						-82.4189	-9.96941	-7.56881		9.42	1.09605	0.00909	1.05259	0.01428
						-82.4009	-9.94301	-7.4338		9.44	1.10157	0.00893	1.05807	0.01325
						-82.3829	-9.95279	-7.24996		9.46	1.09985	0.00928	1.0534	0.01296
						-82.3649	-9.96648	-7.3131		9.48	1.09611	0.00947	1.06013	0.01436
						-82.3469	-10.0838	-7.32518		9.5	1.09868	0.00938	1.0535	0.01355
						-82.3288	-10.1161	-7.32519		9.52	1.09405	0.00908	1.05163	0.01281
						-82.3108	-10.1044	-7.37593		9.54	1.09827	0.00907	1.05742	0.01315
						-82.2928	-10.0516	-7.4723		9.56	1.09491	0.00872	1.05795	0.01326
						-82.2748	-10.1142	-7.38802		9.58	1.09837	0.00904	1.05606	0.01358
						-82.2568	-10.0261	-7.46574		9.6	1.1002	0.00931	1.05157	0.0132
						-82.2387	-10.0154	-7.4746		9.62	1.09746	0.00937	1.05446	0.01335
						-82.2207	-10.031	-7.39578		9.64	1.09544	0.00851	1.05541	0.01367
						-82.2027	-9.88726	-7.45921		9.66	1.09558	0.00925	1.05195	0.01344
						-82.1847	-9.96746	-7.61097		9.68	1.09741	0.00914	1.05589	0.0139
						-82.1667	-10.1983	-7.57355		9.7	1.09497	0.00932	1.05219	0.01323
						-82.1487	-10.1611	-7.4627		9.72	1.09789	0.00941	1.05218	0.01284
						-82.1306	-9.98604	-7.3746		9.74	1.09799	0.00905	1.05548	0.01447
						-82.1126	-9.95866	-7.34173		9.76	1.09662	0.00942	1.05554	0.01322
						-82.0946	-9.92931	-7.23466		9.78	1.0949	0.00884	1.05448	0.01293
						-82.0766	-10.0007	-7.37455		9.8	1.09679	0.00892	1.05262	0.01338
						-82.0586	-9.95866	-7.53377		9.82	1.0966	0.00925	1.05241	0.01385
						-82.0405	-10.0007	-7.5542		9.84	1.10188	0.00938	1.05175	0.01301
						-82.0225	-9.9567	-7.52678		9.86	1.09509	0.00905	1.0502	0.01213
						-82.0045	-9.94496	-7.4343		9.88	1.09806	0.00942	1.05075	0.01204
						-81.9865	-10.0144	-7.28755		9.9	1.09916	0.00905	1.05678	0.01339
						-81.9685	-10.0252	-7.30556		9.92	1.09624	0.00924	1.05616	0.01287
						-81.9505	-10.1151	-7.45452		9.94	1.09949	0.00964	1.04902	0.01354
						-81.9324	-10.1024	-7.5		9.96	1.09608	0.00947	1.05397	0.01361
						-81.9144	-10.031	-7.52328		9.98	1.0974	0.00969	1.04862	0.01271
						-81.8964	-9.89606	-7.47177		10	1.09888	0.00948	1.0549	0.01363
						-81.8784	-9.90486	-7.46637
						-81.8604	-10.0037	-7.49103
						-81.8423	-10.0574	-7.49423
						-81.8243	-9.88139	-7.44274
						-81.8063	-9.90388	-7.47222
						-81.7883	-9.89019	-7.51841
						-81.7703	-9.99387	-7.42004
						-81.7523	-10.1562	-7.25175
						-81.7342	-10.0799	-7.1474
						-81.7162	-9.96452	-7.45333
						-81.6982	-10.0232	-7.47452
						-81.6802	-10.0897	-7.42511
						-81.6622	-10.0496	-7.41701
						-81.6441	-10.0232	-7.46436
						-81.6261	-9.9078	-7.41697
						-81.6081	-9.91366	-7.40164
						-81.5901	-10.0829	-7.32468
						-81.5721	-10.0936	-7.24854
						-81.5541	-9.9254	-7.35534
						-81.536	-9.94496	-7.41769
						-81.518	-10.0428	-7.4497
						-81.5	-10.0369	-7.31493
						-81.482	-9.92638	-7.32507
						-81.464	-9.85792	-7.47463
						-81.4459	-9.98995	-7.3064
						-81.4279	-9.90584	-7.15164
						-81.4099	-9.76304	-7.2782
						-81.3919	-9.93909	-7.38605
						-81.3739	-9.99387	-7.28802
						-81.3559	-9.94888	-7.38685
						-81.3378	-9.97137	-7.40327
						-81.3198	-10.1171	-7.32208
						-81.3018	-10.1249	-7.37591
						-81.2838	-9.92736	-7.52126
						-81.2658	-9.84716	-7.49143
						-81.2477	-10.0447	-7.31154
						-81.2297	-10.1298	-7.22364
						-81.2117	-10.0252	-7.30295
						-81.1937	-9.90877	-7.34063
						-81.1757	-9.93616	-7.31459
						-81.1577	-9.97333	-7.35688
						-81.1396	-9.84227	-7.30283
						-81.1216	-9.69556	-7.29227
						-81.1036	-9.89899	-7.28977
						-81.0856	-10.0007	-7.35061
						-81.0676	-10.0252	-7.37135
						-81.0495	-10.0506	-7.38976
						-81.0315	-10.0418	-7.40362
						-81.0135	-10.0115	-7.40104
						-80.9955	-9.81195	-7.36731
						-80.9775	-9.88824	-7.45496
						-80.9595	-9.97333	-7.49557
						-80.9414	-9.89215	-7.4354
						-80.9234	-9.87259	-7.45381
						-80.9054	-9.86281	-7.48435
						-80.8874	-9.83346	-7.30617
						-80.8694	-9.84422	-7.18771
						-80.8513	-9.99778	-7.31302
						-80.8333	-10.1073	-7.40344
						-80.8153	-9.98995	-7.3442
						-80.7973	-9.87356	-7.35377
						-80.7793	-9.96159	-7.37012
						-80.7613	-10.033	-7.37514
						-80.7432	-9.9166	-7.26069
						-80.7252	-9.75913	-7.36451
						-80.7072	-9.78945	-7.31301
						-80.6892	-9.8227	-7.28858
						-80.6712	-9.93323	-7.48826
						-80.6531	-9.86965	-7.60813
						-80.6351	-9.88334	-7.4794
						-80.6171	-9.94007	-7.41476
						-80.5991	-9.82662	-7.45384
						-80.5811	-9.80901	-7.50436
						-80.5631	-9.95181	-7.28087
						-80.545	-9.92149	-7.31123
						-80.527	-9.99582	-7.4553
						-80.509	-9.9254	-7.32271
						-80.491	-9.94692	-7.20177
						-80.473	-9.87454	-7.1914
						-80.455	-9.83346	-7.17553
						-80.4369	-9.98213	-7.21741
						-80.4189	-9.79728	-7.32175
						-80.4009	-9.69751	-7.3876
						-80.3829	-9.84324	-7.31611
						-80.3649	-9.90193	-7.30807
						-80.3469	-9.96648	-7.3435
						-80.3288	-9.90193	-7.25588
						-80.3108	-9.87259	-7.22115
						-80.2928	-9.71512	-7.29242
						-80.2748	-9.73468	-7.249
						-80.2568	-9.83151	-7.09984
						-80.2387	-9.97822	-7.08507
						-80.2207	-9.96159	-7.10015
						-80.2027	-9.7963	-7.24215
						-80.1847	-9.78163	-7.16234
						-80.1667	-9.76696	-7.00711
						-80.1487	-9.81195	-7.22489
						-80.1306	-9.82955	-7.39746
						-80.1126	-9.85498	-7.32442
						-80.0946	-9.74739	-7.26883
						-80.0766	-9.72294	-7.25822
						-80.0586	-9.78554	-7.19759
						-80.0405	-9.77282	-7.26987
						-80.0225	-9.69458	-7.25419
						-80.0045	-9.73174	-7.10939
						-79.9865	-9.72196	-7.14758
						-79.9685	-9.92834	-7.21282
						-79.9505	-9.75326	-7.21866
						-79.9324	-9.66426	-7.28725
						-79.9144	-9.76696	-7.27318
						-79.8964	-9.8139	-7.24576
						-79.8784	-9.79238	-7.2717
						-79.8604	-9.71316	-7.38469
						-79.8423	-9.72196	-7.30985
						-79.8243	-9.90095	-7.22379
						-79.8063	-9.91171	-7.18394
						-79.7883	-9.71023	-7.29545
						-79.7703	-9.63394	-7.34718
						-79.7523	-9.89019	-7.33217
						-79.7342	-9.85889	-7.34591
						-79.7162	-9.75033	-7.29036
						-79.6982	-9.64763	-7.11582
						-79.6802	-9.74446	-7.19582
						-79.6622	-9.7161	-7.38261
						-79.6441	-9.77282	-7.34291
						-79.6261	-9.89508	-7.33773
						-79.6081	-9.78554	-7.35646
						-79.5901	-9.83738	-7.23548
						-79.5721	-9.85889	-7.2071
						-79.5541	-9.87063	-7.29612
						-79.536	-9.75131	-7.42041
						-79.518	-9.73272	-7.37123
						-79.5	-9.81781	-7.32376
						-79.482	-9.83249	-7.26595
						-79.464	-9.64763	-7.33646
						-79.4459	-9.63394	-7.22564
						-79.4279	-9.54493	-7.1159
						-79.4099	-9.52733	-7.20814
						-79.3919	-9.66035	-7.26112
						-79.3739	-9.72099	-7.19135
						-79.3559	-9.57721	-7.06098
						-79.3378	-9.6222	-7.20763
						-79.3198	-9.8677	-7.29988
						-79.3018	-9.92834	-7.22016
						-79.2838	-9.78456	-7.04569
						-79.2658	-9.66915	-6.9886
						-79.2477	-9.70436	-7.05766
						-79.2297	-9.69751	-7.25154
						-79.2117	-9.49701	-7.32734
						-79.1937	-9.47451	-7.2382
						-79.1757	-9.76206	-7.24083
						-79.1577	-9.81879	-7.2151
						-79.1396	-9.77869	-7.09333
						-79.1216	-9.70925	-7.19836
						-79.1036	-9.72685	-7.11189
						-79.0856	-9.79141	-6.98215
						-79.0676	-9.72685	-7.15058
						-79.0495	-9.74935	-7.29544
						-79.0315	-9.70045	-7.24915
						-79.0135	-9.65643	-7.19376
						-78.9955	-9.676	-7.2282
						-78.9775	-9.76304	-7.22554
						-78.9595	-9.6711	-7.19785
						-78.9414	-9.53026	-7.24909
						-78.9234	-9.60264	-7.25652
						-78.9054	-9.58797	-7.09172
						-78.8874	-9.62025	-7.16039
						-78.8694	-9.81684	-7.25105
						-78.8513	-9.88726	-7.39503
						-78.8333	-9.77771	-7.41436
						-78.8153	-9.58601	-7.4201
						-78.7973	-9.61633	-7.30461
						-78.7793	-9.6848	-7.08421
						-78.7613	-9.68578	-7.11789
						-78.7432	-9.70142	-7.16304
						-78.7252	-9.8276	-7.06316
						-78.7072	-9.70632	-7.02986
						-78.6892	-9.64959	-7.16058
						-78.6712	-9.72392	-7.30083
						-78.6531	-9.7826	-7.21516
						-78.6351	-9.67013	-7.17725
						-78.6171	-9.63394	-7.15581
						-78.5991	-9.76304	-7.15599
						-78.5811	-9.77771	-7.25271
						-78.5631	-9.7337	-7.15538
						-78.545	-9.67404	-7.08523
						-78.527	-9.71121	-7.1698
						-78.509	-9.7963	-7.14245
						-78.491	-9.7249	-7.09862
						-78.473	-9.71805	-7.15813
						-78.455	-9.68871	-7.16261
						-78.4369	-9.55667	-7.11904
						-78.4189	-9.64274	-7.20581
						-78.4009	-9.7337	-7.1371
						-78.3829	-9.71903	-6.92172
						-78.3649	-9.66426	-6.96644
						-78.3469	-9.67208	-7.06033
						-78.3288	-9.64078	-7.15762
						-78.3108	-9.62709	-7.18121
						-78.2928	-9.80412	-7.11676
						-78.2748	-9.78554	-7.1453
						-78.2568	-9.63981	-7.20371
						-78.2387	-9.50875	-7.19252
						-78.2207	-9.66621	-7.1939
						-78.2027	-9.72881	-7.12782
						-78.1847	-9.78652	-7.19044
						-78.1667	-9.68382	-7.17067
						-78.1487	-9.58112	-7.21966
						-78.1306	-9.53418	-7.21492
						-78.1126	-9.47256	-7.06998
						-78.0946	-9.59579	-7.05034
						-78.0766	-9.63883	-7.19702
						-78.0586	-9.64861	-7.30041
						-78.0405	-9.69556	-7.22868
						-78.0225	-9.65057	-7.06727
						-78.0045	-9.49701	-7.03356
						-77.9865	-9.54396	-7.0853
						-77.9685	-9.5909	-7.05497
						-77.9505	-9.64665	-7.05199
						-77.9324	-9.66426	-7.09388
						-77.9144	-9.63883	-7.05882
						-77.8964	-9.74544	-7.09563
						-77.8784	-9.76109	-7.08135
						-77.8604	-9.66817	-7.06476
						-77.8423	-9.66426	-7.04532
						-77.8243	-9.64372	-7.05051
						-77.8063	-9.68578	-6.97089
						-77.7883	-9.64959	-7.05715
						-77.7703	-9.50777	-7.2027
						-77.7523	-9.54787	-7.19018
						-77.7342	-9.6848	-7.07247
						-77.7162	-9.50875	-6.96939
						-77.6982	-9.59775	-6.99154
						-77.6802	-9.70534	-6.96412
						-77.6622	-9.65057	-7.04213
						-77.6441	-9.57917	-7.15659
						-77.6261	-9.56743	-7.11143
						-77.6081	-9.70534	-7.06096
						-77.5901	-9.6623	-6.97358
						-77.5721	-9.59971	-7.02347
						-77.5541	-9.58895	-7.15138
						-77.536	-9.63687	-7.12118
						-77.518	-9.80608	-7.18619
						-77.5	-9.70045	-7.10464
						-77.482	-9.49016	-7.02968
						-77.464	-9.50679	-7.13274
						-77.4459	-9.542	-7.20107
						-77.4279	-9.60362	-7.1152
						-77.4099	-9.84422	-7.01971
						-77.3919	-9.75326	-7.05374
						-77.3739	-9.58112	-7.07527
						-77.3559	-9.59775	-7.13214
						-77.3378	-9.52146	-7.11361
						-77.3198	-9.54102	-7.17227
						-77.3018	-9.56547	-7.14082
						-77.2838	-9.53124	-7.03109
						-77.2658	-9.56547	-6.96812
						-77.2477	-9.57036	-7.08539
						-77.2297	-9.5821	-6.99928
						-77.2117	-9.62807	-7.002
						-77.1937	-9.53515	-6.91367
						-77.1757	-9.47158	-6.90063
						-77.1577	-9.4931	-6.89302
						-77.1396	-9.49505	-6.96118
						-77.1216	-9.48625	-6.88258
						-77.1036	-9.63785	-6.90194
						-77.0856	-9.73859	-6.97166
						-77.0676	-9.56645	-6.84869
						-77.0495	-9.58308	-6.91441
						-77.0315	-9.47745	-7.12668
						-77.0135	-9.53124	-7.03152
						-76.9955	-9.58504	-6.90519
						-76.9775	-9.5508	-6.95514
						-76.9595	-9.52537	-7.11566
						-76.9414	-9.61046	-7.20977
						-76.9234	-9.41583	-7.10516
						-76.9054	-9.33758	-7.03546
						-76.8874	-9.50875	-6.97436
						-76.8694	-9.57623	-6.94762
						-76.8513	-9.58699	-7.04599
						-76.8333	-9.47647	-7.18286
						-76.8153	-9.49212	-7.10847
						-76.7973	-9.37671	-7.05764
						-76.7793	-9.42854	-7.02356
						-76.7613	-9.53711	-7.04443
						-76.7432	-9.6222	-6.99775
						-76.7252	-9.55667	-7.1499
						-76.7072	-9.41779	-7.1856
						-76.6892	-9.41094	-7.08885
						-76.6712	-9.56352	-7.05646
						-76.6531	-9.51266	-7.03202
						-76.6351	-9.56841	-6.96468
						-76.6171	-9.54982	-6.90988
						-76.5991	-9.50288	-6.95994
						-76.5811	-9.58895	-6.89677
						-76.5631	-9.58797	-6.91471
						-76.545	-9.34443	-7.01277
						-76.527	-9.45886	-7.02048
						-76.509	-9.50288	-7.00659
						-76.491	-9.44908	-6.82306
						-76.473	-9.38942	-6.81057
						-76.455	-9.47843	-6.91224
						-76.4369	-9.51657	-6.97331
						-76.4189	-9.53711	-6.84747
						-76.4009	-9.50483	-6.78791
						-76.3829	-9.48332	-6.86738
						-76.3649	-9.46082	-6.978
						-76.3469	-9.36301	-7.06806
						-76.3288	-9.27792	-6.86237
						-76.3108	-9.45984	-6.78756
						-76.2928	-9.55276	-6.87343
						-76.2748	-9.53809	-6.93531
						-76.2568	-9.40996	-6.90141
						-76.2387	-9.32291	-6.88803
						-76.2207	-9.45495	-6.97816
						-76.2027	-9.62905	-7.10477
						-76.1847	-9.53026	-7.08154
						-76.1667	-9.33269	-7.00051
						-76.1487	-9.39627	-7.00223
						-76.1306	-9.45593	-6.90258
						-76.1126	-9.37671	-6.77089
						-76.0946	-9.48527	-6.82762
						-76.0766	-9.62025	-6.93412
						-76.0586	-9.58406	-7.01675
						-76.0405	-9.46865	-6.96282
						-76.0225	-9.34737	-7.09172
						-76.0045	-9.33758	-7.10237
						-75.9865	-9.44615	-7.0349
						-75.9685	-9.453	-6.99257
						-75.9505	-9.3992	-7.00754
						-75.9324	-9.32096	-6.98329
						-75.9144	-9.40409	-6.85208
						-75.8964	-9.45593	-6.8155
						-75.8784	-9.37182	-6.77875
						-75.8604	-9.41485	-6.90068
						-75.8423	-9.48625	-6.91616
						-75.8243	-9.52244	-6.91087
						-75.8063	-9.42659	-6.85712
						-75.7883	-9.51657	-6.96983
						-75.7703	-9.47549	-6.98569
						-75.7523	-9.40898	-6.88422
						-75.7342	-9.53809	-6.85034
						-75.7162	-9.52733	-6.80472
						-75.6982	-9.48038	-6.78226
						-75.6802	-9.23293	-6.90283
						-75.6622	-9.21337	-6.91614
						-75.6441	-9.25152	-6.83624
						-75.6261	-9.30726	-6.87107
						-75.6081	-9.3102	-6.89722
						-75.5901	-9.43833	-6.7686
						-75.5721	-9.43637	-6.71034
						-75.5541	-9.38062	-6.79436
						-75.536	-9.43735	-6.88674
						-75.518	-9.41974	-6.85686
						-75.5	-9.25347	-6.83554
						-75.482	-9.25738	-6.83395
						-75.464	-9.37671	-6.86789
						-75.4459	-9.44126	-6.91466
						-75.4279	-9.31705	-6.86676
						-75.4099	-9.3503	-6.8305
						-75.3919	-9.43148	-6.82098
						-75.3739	-9.45691	-6.81283
						-75.3559	-9.24565	-6.76803
						-75.3378	-9.29455	-6.79189
						-75.3198	-9.40801	-6.90802
						-75.3018	-9.40605	-6.97575
						-75.2838	-9.31411	-6.83121
						-75.2658	-9.24956	-6.82441
						-75.2477	-9.30237	-6.94672
						-75.2297	-9.46376	-6.78417
						-75.2117	-9.38747	-6.80952
						-75.1937	-9.39138	-6.82175
						-75.1757	-9.26716	-6.83426
						-75.1577	-9.35128	-6.88211
						-75.1396	-9.43539	-6.84657
						-75.1216	-9.38649	-6.77911
						-75.1036	-9.3415	-6.8109
						-75.0856	-9.33367	-6.79415
						-75.0676	-9.38844	-6.805
						-75.0495	-9.30531	-6.98544
						-75.0315	-9.2163	-6.98917
						-75.0135	-9.36497	-6.88453
						-74.9955	-9.33465	-6.86943
						-74.9775	-9.2613	-7.00644
						-74.9595	-9.18403	-6.99521
						-74.9414	-9.24271	-6.89088
						-74.9234	-9.3014	-6.81704
						-74.9054	-9.35323	-6.81524
						-74.8874	-9.37182	-6.80649
						-74.8694	-9.38453	-6.85698
						-74.8513	-9.33758	-6.66868
						-74.8333	-9.28379	-6.67839
						-74.8153	-9.28673	-6.77998
						-74.7973	-9.31607	-6.78608
						-74.7793	-9.37671	-6.7769
						-74.7613	-9.3503	-6.59761
						-74.7432	-9.26814	-6.73609
						-74.7252	-9.32878	-6.84286
						-74.7072	-9.4393	-6.83155
						-74.6892	-9.36986	-6.83268
						-74.6712	-9.39431	-6.80798
						-74.6531	-9.36301	-6.77496
						-74.6351	-9.32585	-6.68742
						-74.6171	-9.38062	-6.78172
						-74.5991	-9.39431	-6.73765
						-74.5811	-9.39627	-6.66075
						-74.5631	-9.52733	-6.73803
						-74.545	-9.45886	-6.67438
						-74.527	-9.23489	-6.81443
						-74.509	-9.22804	-6.97241
						-74.491	-9.34737	-6.95275
						-74.473	-9.40214	-6.79145
						-74.455	-9.21826	-6.82156
						-74.4369	-9.11361	-6.89229
						-74.4189	-9.23587	-6.88771
						-74.4009	-9.42561	-6.94918
						-74.3829	-9.25445	-6.72533
						-74.3649	-9.21826	-6.59062
						-74.3469	-9.28673	-6.72801
						-74.3288	-9.34932	-6.80059
						-74.3108	-9.38551	-6.74183
						-74.2928	-9.19772	-6.70741
						-74.2748	-9.33856	-6.79946
						-74.2568	-9.43637	-6.80964
						-74.2387	-9.37084	-6.81165
						-74.2207	-9.28966	-6.75117
						-74.2027	-9.20066	-6.59279
						-74.1847	-9.26325	-6.64515
						-74.1667	-9.20457	-6.73618
						-74.1487	-9.12437	-6.90559
						-74.1306	-9.18598	-6.68798
						-74.1126	-9.31118	-6.52747
						-74.0946	-9.36595	-6.63827
						-74.0766	-9.24467	-6.70986
						-74.0586	-9.18012	-6.67599
						-74.0405	-9.27988	-6.52901
						-74.0225	-9.32585	-6.63827
						-74.0045	-9.23684	-6.75502
						-73.9865	-9.11067	-6.72516
						-73.9685	-9.11361	-6.72731
						-73.9505	-9.26423	-6.79449
						-73.9324	-9.319	-6.78125
						-73.9144	-9.20163	-6.84041
						-73.8964	-9.14295	-6.94502
						-73.8784	-9.19087	-6.89545
						-73.8604	-9.30042	-6.7992
						-73.8423	-9.28868	-6.63428
						-73.8243	-9.29455	-6.75269
						-73.8063	-9.2476	-6.72052
						-73.7883	-9.13513	-6.77232
						-73.7703	-9.02754	-6.8342
						-73.7523	-9.35519	-6.66425
						-73.7342	-9.35519	-6.76533
						-73.7162	-9.07449	-6.83214
						-73.6982	-9.12632	-6.64925
						-73.6802	-9.29748	-6.54133
						-73.6622	-9.21044	-6.64481
						-73.6441	-9.19674	-6.69504
						-73.6261	-9.22217	-6.58635
						-73.6081	-9.23587	-6.56211
						-73.5901	-9.30629	-6.71039
						-73.5721	-9.12828	-6.775
						-73.5541	-9.07938	-6.74641
						-73.536	-9.29162	-6.68231
						-73.518	-9.33563	-6.73783
						-73.5	-9.06666	-6.74611
						-73.482	-9.14784	-6.69509
						-73.464	-9.19577	-6.60036
						-73.4459	-9.13415	-6.59184
						-73.4279	-9.08329	-6.76002
						-73.4099	-9.06959	-6.76281
						-73.3919	-9.18109	-6.64583
						-73.3739	-9.22511	-6.61774
						-73.3559	-9.26912	-6.65667
						-73.3378	-9.11752	-6.69622
						-73.3198	-9.0383	-6.72265
						-73.3018	-9.06275	-6.69346
						-73.2838	-9.12241	-6.61973
						-73.2658	-9.20066	-6.63895
						-73.2477	-9.2388	-6.67464
						-73.2297	-9.11752	-6.7101
						-73.2117	-9.20848	-6.78749
						-73.1937	-9.13317	-6.72692
						-73.1757	-9.04808	-6.57811
						-73.1577	-9.03732	-6.61985
						-73.1396	-9.10089	-6.69461
						-73.1216	-9.17425	-6.66083
						-73.1036	-9.11654	-6.65127
						-73.0856	-9.27205	-6.73075
						-73.0676	-9.34248	-6.71542
						-73.0495	-9.30922	-6.77559
						-73.0315	-9.16545	-6.74991
						-73.0135	-9.05981	-6.64716
						-72.9955	-9.12632	-6.51995
						-72.9775	-9.18696	-6.60308
						-72.9595	-9.20261	-6.69213
						-72.9414	-9.13904	-6.73316
						-72.9234	-9.20066	-6.75306
						-72.9054	-9.05884	-6.71017
						-72.8874	-9.0246	-6.68285
						-72.8694	-8.99722	-6.52549
						-72.8513	-8.99624	-6.4437
						-72.8333	-9.2476	-6.46237
						-72.8153	-9.2212	-6.55518
						-72.7973	-9.13121	-6.68948
						-72.7793	-9.09111	-6.67615
						-72.7613	-9.0647	-6.73182
						-72.7432	-8.97374	-6.66811
						-72.7252	-9.11459	-6.64472
						-72.7072	-9.12632	-6.63256
						-72.6892	-9.05003	-6.50424
						-72.6712	-9.19381	-6.50288
						-72.6531	-9.20555	-6.51428
						-72.6351	-9.09698	-6.45517
						-72.6171	-9.13904	-6.53956
						-72.5991	-9.15077	-6.57109
						-72.5811	-9.15175	-6.56309
						-72.5631	-9.09894	-6.66511
						-72.545	-9.06079	-6.67244
						-72.527	-8.96885	-6.71129
						-72.509	-9.08035	-6.76538
						-72.491	-9.13415	-6.6763
						-72.473	-9.20163	-6.60354
						-72.455	-9.19772	-6.55843
						-72.4369	-9.04808	-6.56146
						-72.4189	-9.05297	-6.46947
						-72.4009	-9.10872	-6.46974
						-72.3829	-9.12241	-6.5879
						-72.3649	-8.99233	-6.70452
						-72.3469	-8.90919	-6.68997
						-72.3288	-9.02852	-6.71962
						-72.3108	-9.06275	-6.60575
						-72.2928	-9.23782	-6.55516
						-72.2748	-8.97277	-6.60889
						-72.2568	-8.9131	-6.58388
						-72.2387	-9.04025	-6.55281
						-72.2207	-9.14295	-6.54158
						-72.2027	-9.10089	-6.45704
						-72.1847	-9.03634	-6.45134
						-72.1667	-8.97472	-6.44852
						-72.1487	-9.10578	-6.56846
						-72.1306	-9.0647	-6.59314
						-72.1126	-9.11263	-6.47259
						-72.0946	-9.15077	-6.37126
						-72.0766	-9.007	-6.5391
						-72.0586	-8.99722	-6.54009
						-72.0405	-9.1097	-6.51556
						-72.0225	-9.02558	-6.5307
						-72.0045	-9.007	-6.64489
						-71.9865	-9.00798	-6.64988
						-71.9685	-8.88278	-6.51228
						-71.9505	-8.9356	-6.56308
						-71.9324	-9.07644	-6.67028
						-71.9144	-9.09111	-6.60945
						-71.8964	-9.06079	-6.66619
						-71.8784	-8.86225	-6.71064
						-71.8604	-8.96494	-6.65472
						-71.8423	-8.96983	-6.67142
						-71.8243	-8.97081	-6.66533
						-71.8063	-9.04906	-6.62377
						-71.7883	-9.17523	-6.59423
						-71.7703	-9.21141	-6.59874
						-71.7523	-9.02656	-6.60924
						-71.7342	-8.91213	-6.51699
						-71.7162	-8.89354	-6.49191
						-71.6982	-8.99917	-6.49253
						-71.6802	-9.13023	-6.44483
						-71.6622	-8.98646	-6.43138
						-71.6441	-8.91897	-6.45834
						-71.6261	-8.97668	-6.374
						-71.6081	-9.00602	-6.52509
						-71.5901	-8.99037	-6.63569
						-71.5721	-8.95516	-6.60987
						-71.5541	-8.96396	-6.6629
						-71.536	-8.95321	-6.54574
						-71.518	-9.01091	-6.5228
						-71.5	-8.98744	-6.5642
						-71.482	-9.13806	-6.48649
						-71.464	-9.09796	-6.43176
						-71.4459	-9.16838	-6.49526
						-71.4279	-9.0158	-6.53732
						-71.4099	-8.99233	-6.48156
						-71.3919	-8.96592	-6.4301
						-71.3739	-8.95907	-6.55237
						-71.3559	-9.03927	-6.55742
						-71.3378	-9.00504	-6.5822
						-71.3198	-8.93658	-6.64761
						-71.3018	-9.00993	-6.61335
						-71.2838	-8.9669	-6.54934
						-71.2658	-8.96788	-6.35624
						-71.2477	-8.96983	-6.40922
						-71.2297	-8.90332	-6.56588
						-71.2117	-9.00602	-6.56436
						-71.1937	-8.97668	-6.6475
						-71.1757	-9.07057	-6.56041
						-71.1577	-9.10383	-6.54656
						-71.1396	-8.93267	-6.48989
						-71.1216	-8.9581	-6.45565
						-71.1036	-8.83584	-6.46197
						-71.0856	-8.91604	-6.38618
						-71.0676	-8.97961	-6.34862
						-71.0495	-8.94636	-6.43086
						-71.0315	-8.91017	-6.42281
						-71.0135	-8.91702	-6.46129
						-70.9955	-8.94245	-6.36739
						-70.9775	-8.79867	-6.49495
						-70.9595	-8.77226	-6.5985
						-70.9414	-8.93853	-6.50368
						-70.9234	-8.95516	-6.44369
						-70.9054	-8.79085	-6.49264
						-70.8874	-8.93169	-6.59168
						-70.8694	-9.01482	-6.60213
						-70.8513	-8.92191	-6.69084
						-70.8333	-8.97668	-6.57227
						-70.8153	-8.87007	-6.54206
						-70.7973	-8.89843	-6.48671
						-70.7793	-8.87985	-6.57678
						-70.7613	-8.87496	-6.5213
						-70.7432	-8.99135	-6.42342
						-70.7252	-8.8554	-6.43789
						-70.7072	-8.80063	-6.59221
						-70.6892	-8.86811	-6.52194
						-70.6712	-9.05199	-6.40769
						-70.6531	-9.00309	-6.28164
						-70.6351	-9.00406	-6.3691
						-70.6171	-8.98842	-6.37434
						-70.5991	-8.9757	-6.35187
						-70.5811	-8.97179	-6.32359
						-70.5631	-9.05981	-6.40973
						-70.545	-8.95027	-6.41987
						-70.527	-8.75564	-6.3613
						-70.509	-8.90724	-6.3837
						-70.491	-8.89257	-6.40955
						-70.473	-8.85931	-6.4241
						-70.455	-8.80943	-6.52667
						-70.4369	-8.88572	-6.48085
						-70.4189	-8.86127	-6.45866
						-70.4009	-8.88376	-6.34538
						-70.3829	-9.02558	-6.42563
						-70.3649	-9.05297	-6.35276
						-70.3469	-9.01678	-6.39715
						-70.3288	-8.90919	-6.50736
						-70.3108	-8.94636	-6.46471
						-70.2928	-9.01287	-6.3988
						-70.2748	-8.92778	-6.42163
						-70.2568	-8.91995	-6.49665
						-70.2387	-8.93462	-6.53017
						-70.2207	-8.96299	-6.48508
						-70.2027	-8.8554	-6.44663
						-70.1847	-8.873	-6.40516
						-70.1667	-9.01189	-6.48192
						-70.1487	-8.91995	-6.62781
						-70.1306	-8.85735	-6.53496
						-70.1126	-8.83095	-6.53483
						-70.0946	-8.94245	-6.44432
						-70.0766	-8.78107	-6.22081
						-70.0586	-8.80356	-6.21541
						-70.0405	-8.89354	-6.40719
						-70.0225	-8.86811	-6.47747
						-70.0045	-8.8642	-6.32675
						-69.9865	-8.7752	-6.41079
						-69.9685	-8.71847	-6.51681
						-69.9505	-8.7615	-6.49913
						-69.9324	-8.99331	-6.38985
						-69.9144	-9.0471	-6.33955
						-69.8964	-8.86225	-6.3563
						-69.8784	-8.80454	-6.31901
						-69.8604	-8.85344	-6.49603
						-69.8423	-8.97668	-6.56313
						-69.8243	-8.90626	-6.42031
						-69.8063	-8.79378	-6.31024
						-69.7883	-8.79182	-6.40718
						-69.7703	-8.69304	-6.56409
						-69.7523	-8.7351	-6.52061
						-69.7342	-8.73803	-6.44932
						-69.7162	-8.85246	-6.47538
						-69.6982	-8.96005	-6.42802
						-69.6802	-8.86909	-6.49501
						-69.6622	-8.88278	-6.529
						-69.6441	-8.91702	-6.46798
						-69.6261	-8.88181	-6.54336
						-69.6081	-8.87887	-6.45736
						-69.5901	-8.78889	-6.43546
						-69.5721	-8.76639	-6.34853
						-69.5541	-8.8554	-6.25121
						-69.536	-8.88278	-6.27286
						-69.518	-8.83584	-6.2927
						-69.5	-8.75075	-6.36438
						-69.482	-8.73901	-6.50649
						-69.464	-8.9043	-6.50905
						-69.4459	-8.81139	-6.43413
						-69.4279	-8.71358	-6.29727
						-69.4099	-8.86909	-6.37176
						-69.3919	-8.8554	-6.42475
						-69.3739	-8.78107	-6.42339
						-69.3559	-8.71065	-6.47638
						-69.3378	-8.63925	-6.45118
						-69.3198	-8.65685	-6.46946
						-69.3018	-8.91995	-6.40257
						-69.2838	-8.87985	-6.38693
						-69.2658	-8.80356	-6.39207
						-69.2477	-8.83877	-6.44455
						-69.2297	-8.6725	-6.38864
						-69.2117	-8.73999	-6.36941
						-69.1937	-8.86322	-6.35571
						-69.1757	-8.91604	-6.26918
						-69.1577	-8.77226	-6.17244
						-69.1396	-8.65196	-6.24147
						-69.1216	-8.72825	-6.36435
						-69.1036	-8.8241	-6.44429
						-69.0856	-8.7527	-6.36464
						-69.0676	-8.74683	-6.30405
						-69.0495	-8.74879	-6.26765
						-69.0315	-8.63044	-6.31961
						-69.0135	-8.8065	-6.3563
						-68.9955	-8.88865	-6.28621
						-68.9775	-8.79574	-6.26625
						-68.9595	-8.72043	-6.30876
						-68.9414	-8.80258	-6.38093
						-68.9234	-8.72434	-6.40336
						-68.9054	-8.67935	-6.33115
						-68.8874	-8.75661	-6.26145
						-68.8694	-8.88376	-6.34413
						-68.8513	-8.74097	-6.37218
						-68.8333	-8.62066	-6.41953
						-68.8153	-8.61382	-6.44857
						-68.7973	-8.65294	-6.50986
						-68.7793	-8.69891	-6.46235
						-68.7613	-8.66468	-6.30064
						-68.7432	-8.75075	-6.28888
						-68.7252	-8.70869	-6.39349
						-68.7072	-8.62849	-6.30716
						-68.6892	-8.68424	-6.22776
						-68.6712	-8.63631	-6.3177
						-68.6531	-8.6637	-6.23857
						-68.6351	-8.75857	-6.20163
						-68.6171	-8.72532	-6.44491
						-68.5991	-8.57078	-6.51435
						-68.5811	-8.77031	-6.41896
						-68.5631	-8.91995	-6.29063
						-68.545	-8.83779	-6.19865
						-68.527	-8.70478	-6.27195
						-68.509	-8.58154	-6.29125
						-68.491	-8.70967	-6.2117
						-68.473	-8.67152	-6.22056
						-68.455	-8.77324	-6.20463
						-68.4369	-8.71554	-6.23812
						-68.4189	-8.52873	-6.25972
						-68.4009	-8.57274	-6.29138
						-68.3829	-8.8466	-6.24991
						-68.3649	-8.86127	-6.24657
						-68.3469	-8.84953	-6.26593
						-68.3288	-8.65098	-6.30832
						-68.3108	-8.55709	-6.32887
						-68.2928	-8.58741	-6.39797
						-68.2748	-8.65098	-6.33534
						-68.2568	-8.67543	-6.22853
						-68.2387	-8.62947	-6.40292
						-68.2207	-8.67641	-6.58071
						-68.2027	-8.7439	-6.51932
						-68.1847	-8.6412	-6.40095
						-68.1667	-8.58447	-6.3476
						-68.1487	-8.60208	-6.26364
						-68.1306	-8.64022	-6.1106
						-68.1126	-8.72043	-6.04866
						-68.0946	-8.57469	-6.17482
						-68.0766	-8.6324	-6.3487
						-68.0586	-8.67739	-6.32535
						-68.0405	-8.6324	-6.30504
						-68.0225	-8.59719	-6.36608
						-68.0045	-8.63044	-6.32121
						-67.9865	-8.77618	-6.33386
						-67.9685	-8.79965	-6.29663
						-67.9505	-8.71162	-6.32539
						-67.9324	-8.57469	-6.34356
						-67.9144	-8.57958	-6.1816
						-67.8964	-8.60795	-6.07113
						-67.8784	-8.65001	-6.18752
						-67.8604	-8.56296	-6.28003
						-67.8423	-8.49351	-6.3826
						-67.8243	-8.48471	-6.44412
						-67.8063	-8.55318	-6.41326
						-67.7883	-8.67152	-6.26493
						-67.7703	-8.82606	-6.2833
						-67.7523	-8.71358	-6.36397
						-67.7342	-8.69011	-6.37242
						-67.7162	-8.69597	-6.26552
						-67.6982	-8.561	-6.18666
						-67.6802	-8.54242	-6.23162
						-67.6622	-8.59523	-6.24288
						-67.6441	-8.69597	-6.33912
						-67.6261	-8.78107	-6.3539
						-67.6081	-8.63142	-6.37497
						-67.5901	-8.42603	-6.33672
						-67.5721	-8.5209	-6.1977
						-67.5541	-8.51601	-6.16407
						-67.536	-8.58643	-6.13017
						-67.518	-8.60404	-6.14569
						-67.5	-8.66663	-6.16888
						-67.482	-8.72434	-6.23657
						-67.464	-8.63827	-6.27188
						-67.4459	-8.59621	-6.21383
						-67.4279	-8.56491	-6.37366
						-67.4099	-8.53655	-6.30825
						-67.3919	-8.58252	-6.1917
						-67.3739	-8.55024	-6.21816
						-67.3559	-8.56394	-6.34822
						-67.3378	-8.56296	-6.35099
						-67.3198	-8.66272	-6.3153
						-67.3018	-8.73118	-6.2322
						-67.2838	-8.58741	-6.22899
						-67.2658	-8.69891	-6.24932
						-67.2477	-8.7126	-6.29896
						-67.2297	-8.75564	-6.32864
						-67.2117	-8.62066	-6.34334
						-67.1937	-8.59328	-6.28044
						-67.1757	-8.59426	-6.30888
						-67.1577	-8.59426	-6.30259
						-67.1396	-8.59132	-6.10914
						-67.1216	-8.49449	-6.156
						-67.1036	-8.51112	-6.11666
						-67.0856	-8.6412	-6.11996
						-67.0676	-8.51014	-6.27568
						-67.0495	-8.46906	-6.26054
						-67.0315	-8.56002	-6.23982
						-67.0135	-8.57763	-6.22972
						-66.9955	-8.46222	-6.23376
						-66.9775	-8.57469	-6.21789
						-66.9595	-8.6099	-6.19908
						-66.9414	-8.53362	-6.15706
						-66.9234	-8.44266	-6.06796
						-66.9054	-8.47395	-6.10496
						-66.8874	-8.55513	-6.12749
						-66.8694	-8.5522	-6.1369
						-66.8513	-8.5698	-6.1303
						-66.8333	-8.6725	-6.16238
						-66.8153	-8.62947	-6.10667
						-66.7973	-8.49547	-6.18316
						-66.7793	-8.37908	-6.21148
						-66.7613	-8.60012	-6.26609
						-66.7432	-8.50036	-6.2294
						-66.7252	-8.45733	-6.16161
						-66.7072	-8.41918	-6.17738
						-66.6892	-8.32333	-6.21442
						-66.6712	-8.56296	-6.14061
						-66.6531	-8.59915	-6.18285
						-66.6351	-8.45928	-6.28622
						-66.6171	-8.41625	-6.29824
						-66.5991	-8.3605	-6.09231
						-66.5811	-8.44461	-6.08202
						-66.5631	-8.33996	-6.10514
						-66.545	-8.34778	-6.19463
						-66.527	-8.52286	-6.18856
						-66.509	-8.45537	-6.23464
						-66.491	-8.43581	-6.22077
						-66.473	-8.35659	-6.13969
						-66.455	-8.43385	-6.06976
						-66.4369	-8.4808	-6.13915
						-66.4189	-8.49351	-6.18123
						-66.4009	-8.6011	-6.08469
						-66.3829	-8.50232	-6.17745
						-66.3649	-8.38299	-6.28598
						-66.3469	-8.4006	-6.07687
						-66.3288	-8.39864	-5.98467
						-66.3108	-8.42603	-6.14159
						-66.2928	-8.29399	-6.19034
						-66.2748	-8.27932	-6.11324
						-66.2568	-8.3781	-6.08558
						-66.2387	-8.4407	-6.13836
						-66.2207	-8.58643	-6.2517
						-66.2027	-8.50916	-6.1584
						-66.1847	-8.49645	-6.32481
						-66.1667	-8.40353	-6.23466
						-66.1487	-8.3781	-6.27262
						-66.1306	-8.3693	-6.24183
						-66.1126	-8.29399	-6.01111
						-66.0946	-8.41429	-6.12993
						-66.0766	-8.45439	-6.25479
						-66.0586	-8.35365	-6.19391
						-66.0405	-8.32138	-6.18125
						-66.0225	-8.36148	-6.094
						-66.0045	-8.31062	-6.11358
						-65.9865	-8.4182	-6.05597
						-65.9685	-8.46711	-5.98119
						-65.9505	-8.53851	-6.11195
						-65.9324	-8.41527	-6.31715
						-65.9144	-8.33702	-6.24706
						-65.8964	-8.5522	-6.26304
						-65.8784	-8.42798	-6.11887
						-65.8604	-8.249	-5.98794
						-65.8423	-8.34289	-5.98915
						-65.8243	-8.35365	-6.15568
						-65.8063	-8.43581	-6.1781
						-65.7883	-8.50134	-6.13838
						-65.7703	-8.37615	-6.12123
						-65.7523	-8.32822	-6.15953
						-65.7342	-8.31746	-6.1712
						-65.7162	-8.38006	-6.14783
						-65.6982	-8.47787	-6.16704
						-65.6802	-8.43385	-6.09871
						-65.6622	-8.40745	-6.1184
						-65.6441	-8.44852	-6.11637
						-65.6261	-8.32724	-6.03314
						-65.6081	-8.31062	-6.07301
						-65.5901	-8.36734	-6.06941
						-65.5721	-8.30964	-6.12231
						-65.5541	-8.14337	-6.11512
						-65.536	-8.26171	-6.09698
						-65.518	-8.38691	-6.16101
						-65.5	-8.34876	-6.1263
						-65.482	-8.26758	-6.13676
						-65.464	-8.38593	-6.1648
						-65.4459	-8.44168	-6.01124
						-65.4279	-8.39375	-5.91448
						-65.4099	-8.33702	-5.97797
						-65.3919	-8.35854	-5.93211
						-65.3739	-8.41625	-6.05842
						-65.3559	-8.43287	-6.05893
						-65.3378	-8.26563	-5.96645
						-65.3198	-8.35561	-6.0939
						-65.3018	-8.28323	-6.16209
						-65.2838	-8.20107	-6.11694
						-65.2658	-8.28617	-6.00539
						-65.2477	-8.39082	-6.08538
						-65.2297	-8.41429	-6.1716
						-65.2117	-8.3204	-5.98909
						-65.1937	-8.24411	-6.17367
						-65.1757	-8.10816	-6.30911
						-65.1577	-8.09642	-6.16164
						-65.1396	-8.33311	-6.16266
						-65.1216	-8.31551	-6.17775
						-65.1036	-8.19521	-6.16189
						-65.0856	-8.19814	-6.09594
						-65.0676	-8.29986	-6.09014
						-65.0495	-8.21574	-6.05108
						-65.0315	-8.27736	-5.96387
						-65.0135	-8.3204	-5.96724
						-64.9955	-8.17858	-6.08724
						-64.9775	-8.30181	-6.12311
						-64.9595	-8.32235	-6.08185
						-64.9414	-8.36734	-6.00754
						-64.9234	-8.38299	-6.06752
						-64.9054	-8.3605	-6.04378
						-64.8874	-8.23433	-5.99477
						-64.8694	-8.21574	-6.01665
						-64.8513	-8.18151	-6.02513
						-64.8333	-8.27247	-5.97267
						-64.8153	-8.27932	-5.8194
						-64.7973	-8.21672	-5.85419
						-64.7793	-8.29497	-6.09786
						-64.7613	-8.31159	-6.12031
						-64.7432	-8.37223	-6.00469
						-64.7252	-8.24117	-6.02866
						-64.7072	-8.21574	-6.0526
						-64.6892	-8.21574	-5.97023
						-64.6712	-8.13848	-6.01174
						-64.6531	-8.16293	-6.08691
						-64.6351	-8.26856	-6.09144
						-64.6171	-8.20401	-6.11725
						-64.5991	-8.22063	-6.11356
						-64.5811	-8.2177	-6.15951
						-64.5631	-8.19423	-6.13415
						-64.545	-8.19325	-5.94671
						-64.527	-8.19129	-5.99916
						-64.509	-8.24509	-6.08427
						-64.491	-8.25291	-6.0877
						-64.473	-8.26465	-6.01861
						-64.455	-8.27443	-5.96299
						-64.4369	-8.31257	-5.96892
						-64.4189	-8.25585	-6.04442
						-64.4009	-8.20694	-6.07704
						-64.3829	-8.09935	-5.93366
						-64.3649	-8.13946	-6.04521
						-64.3469	-8.25878	-5.9606
						-64.3288	-8.36343	-5.82882
						-64.3108	-8.30279	-5.80609
						-64.2928	-8.1287	-5.90874
						-64.2748	-8.04752	-5.91772
						-64.2568	-8.23726	-5.96397
						-64.2387	-8.34387	-6.05634
						-64.2207	-8.31746	-6.11323
						-64.2027	-8.19325	-6.05725
						-64.1847	-8.15608	-6.13182
						-64.1667	-8.17369	-6.17063
						-64.1487	-8.24509	-6.05095
						-64.1306	-8.12674	-6.06012
						-64.1126	-8.15217	-6.07329
						-64.0946	-8.33996	-6.0412
						-64.0766	-8.3067	-5.9968
						-64.0586	-8.18738	-5.90735
						-64.0405	-8.24509	-5.97338
						-64.0225	-8.19423	-5.9959
						-64.0045	-8.17271	-5.94156
						-63.9865	-8.25389	-6.0527
						-63.9685	-8.18053	-5.96727
						-63.9504	-8.24704	-5.85105
						-63.9324	-8.23824	-5.8684
						-63.9144	-8.12185	-5.87656
						-63.8964	-8.16195	-5.79237
						-63.8784	-8.2891	-5.96878
						-63.8604	-8.31257	-6.10598
						-63.8423	-8.22455	-6.03284
						-63.8243	-8.15315	-6.00106
						-63.8063	-8.03187	-6.03532
						-63.7883	-8.13359	-6.06802
						-63.7703	-8.19129	-6.14096
						-63.7522	-8.16586	-6.02691
						-63.7342	-8.20401	-6.00254
						-63.7162	-8.21477	-5.93636
						-63.6982	-8.26563	-5.93377
						-63.6802	-8.16684	-5.89988
						-63.6622	-8.2265	-5.90032
						-63.6442	-8.17858	-5.99496
						-63.6261	-8.16293	-5.97301
						-63.6081	-8.2265	-5.93317
						-63.5901	-8.16684	-5.90739
						-63.5721	-8.19521	-5.92899
						-63.554	-8.0661	-5.96199
						-63.536	-8.18542	-5.96403
						-63.518	-8.26465	-5.97947
						-63.5	-8.26269	-5.9383
						-63.482	-8.17173	-5.92224
						-63.464	-8.0886	-5.88572
						-63.446	-8.06219	-5.89889
						-63.4279	-7.95851	-5.89347
						-63.4099	-8.02404	-5.95047
						-63.3919	-8.15706	-5.96785
						-63.3739	-8.0661	-5.85728
						-63.3558	-8.19423	-5.8153
						-63.3378	-8.14043	-5.80714
						-63.3198	-8.03969	-5.91403
						-63.3018	-8.02796	-5.7962
						-63.2838	-8.07001	-5.80214
						-63.2658	-8.20694	-5.86537
						-63.2478	-8.11207	-5.90701
						-63.2297	-8.03187	-6.02403
						-63.2117	-8.14337	-6.0286
						-63.1937	-8.20792	-5.93749
						-63.1757	-8.17956	-5.88271
						-63.1577	-8.1864	-5.89541
						-63.1396	-8.08957	-5.91283
						-63.1216	-8.01426	-5.96322
						-63.1036	-7.96243	-5.90255
						-63.0856	-7.98786	-5.95482
						-63.0676	-8.12381	-6.05529
						-63.0496	-7.97612	-6.04576
						-63.0315	-7.96536	-5.94358
						-63.0135	-8.03578	-5.78526
						-62.9955	-8.02307	-5.74104
						-62.9775	-8.07979	-5.99402
						-62.9595	-8.13848	-6.07148
						-62.9414	-8.08957	-5.98236
						-62.9234	-7.99666	-5.83806
						-62.9054	-7.98883	-5.7829
						-62.8874	-8.13946	-5.91305
						-62.8694	-8.19129	-5.95388
						-62.8513	-7.95167	-5.88163
						-62.8333	-7.88809	-5.78214
						-62.8153	-7.97416	-5.78955
						-62.7973	-8.03774	-5.83108
						-62.7793	-8.12772	-5.82366
						-62.7613	-8.10033	-5.8109
						-62.7432	-8.18151	-5.90947
						-62.7252	-8.03969	-5.8707
						-62.7072	-8.04263	-5.85342
						-62.6892	-8.21868	-5.77303
						-62.6712	-8.08566	-5.80858
						-62.6531	-7.91743	-5.67684
						-62.6351	-7.92917	-5.70841
						-62.6171	-7.92526	-5.63408
						-62.5991	-7.93993	-5.78877
						-62.5811	-8.09935	-5.96705
						-62.5631	-8.14924	-5.94867
						-62.545	-8.02404	-5.84624
						-62.527	-8.0485	-5.91903
						-62.509	-8.00839	-5.97055
						-62.491	-8.0661	-5.9967
						-62.473	-7.95851	-5.97046
						-62.455	-8.05828	-5.90483
						-62.4369	-8.14728	-5.94131
						-62.4189	-8.01328	-5.85026
						-62.4009	-8.06903	-5.78767
						-62.3829	-8.05925	-5.75769
						-62.3649	-8.01915	-5.88223
						-62.3469	-8.01231	-5.9027
						-62.3288	-7.8969	-5.78314
						-62.3108	-7.84408	-5.76571
						-62.2928	-8.0661	-5.78385
						-62.2748	-8.0436	-5.78086
						-62.2568	-8.07784	-5.82348
						-62.2387	-8.07001	-5.72116
						-62.2207	-8.02796	-5.71662
						-62.2027	-8.02893	-5.71892
						-62.1847	-7.83234	-5.73386
						-62.1667	-7.96536	-5.673
						-62.1487	-8.14924	-5.759
						-62.1306	-7.96829	-5.76618
						-62.1126	-7.9057	-5.73793
						-62.0946	-8.03871	-5.81436
						-62.0766	-8.06121	-6.02609
						-62.0586	-7.83332	-5.88565
						-62.0405	-7.94384	-5.74922
						-62.0225	-7.91157	-5.82949
						-62.0045	-8.11794	-5.87812
						-61.9865	-7.97025	-5.62808
						-61.9685	-7.83821	-5.64545
						-61.9504	-7.9145	-5.64961
						-61.9324	-7.94678	-5.65101
						-61.9144	-7.97318	-5.83016
						-61.8964	-8.10229	-5.96814
						-61.8784	-8.10816	-5.80929
						-61.8604	-7.9634	-5.6159
						-61.8423	-7.80398	-5.71722
						-61.8243	-7.95069	-5.82309
						-61.8063	-7.98786	-5.81264
						-61.7883	-7.90668	-5.78881
						-61.7703	-7.94775	-5.90062
						-61.7522	-7.97905	-5.77827
						-61.7342	-8.00057	-5.72784
						-61.7162	-7.92526	-5.73258
						-61.6982	-7.82941	-5.8565
						-61.6802	-7.84506	-5.97746
						-61.6622	-7.96927	-5.9672
						-61.6442	-7.87538	-5.85108
						-61.6261	-7.83234	-5.80992
						-61.6081	-7.9145	-5.89757
						-61.5901	-8.02893	-5.88593
						-61.5721	-7.99666	-5.76383
						-61.554	-7.88027	-5.75352
						-61.536	-7.83234	-5.80848
						-61.518	-7.92526	-5.82271
						-61.5	-7.82843	-5.85752
						-61.482	-7.94775	-5.75986
						-61.464	-7.86168	-5.65664
						-61.446	-7.84115	-5.67649
						-61.4279	-7.83234	-5.75781
						-61.4099	-7.89983	-5.79016
						-61.3919	-7.89787	-5.70359
						-61.3739	-7.8343	-5.68858
						-61.3558	-7.86462	-5.78142
						-61.3378	-7.9771	-5.66429
						-61.3198	-7.84604	-5.62317
						-61.3018	-7.79811	-5.73589
						-61.2838	-7.82647	-5.74546
						-61.2658	-7.87538	-5.81766
						-61.2478	-7.86071	-5.79679
						-61.2297	-7.88027	-5.66234
						-61.2117	-7.79224	-5.62274
						-61.1937	-7.76975	-5.64116
						-61.1757	-7.8343	-5.67747
						-61.1577	-7.84799	-5.67071
						-61.1396	-7.96536	-5.82433
						-61.1216	-7.90863	-5.77875
						-61.1036	-7.77268	-5.74298
						-61.0856	-7.67781	-5.75881
						-61.0676	-7.75508	-5.70459
						-61.0496	-7.91939	-5.78318
						-61.0315	-7.92428	-5.76338
						-61.0135	-7.78833	-5.74142
						-60.9955	-7.74921	-5.84203
						-60.9775	-7.82061	-5.60747
						-60.9595	-7.99861	-5.58075
						-60.9414	-7.94775	-5.71129
						-60.9234	-7.85484	-5.74341
						-60.9054	-7.73356	-5.76565
						-60.8874	-7.7629	-5.72523
						-60.8694	-7.83821	-5.69493
						-60.8513	-7.77659	-5.63702
						-60.8333	-7.7453	-5.61749
						-60.8153	-7.71204	-5.70827
						-60.7973	-7.74823	-5.70602
						-60.7793	-7.83626	-5.56433
						-60.7613	-7.9947	-5.62306
						-60.7432	-7.89005	-5.63478
						-60.7252	-7.73747	-5.65414
						-60.7072	-7.78051	-5.71731
						-60.6892	-7.72769	-5.70922
						-60.6712	-7.80789	-5.76509
						-60.6531	-7.74138	-5.50182
						-60.6351	-7.77757	-5.44782
						-60.6171	-7.84799	-5.54206
						-60.5991	-7.87342	-5.56579
						-60.5811	-7.80496	-5.51842
						-60.5631	-7.69639	-5.60473
						-60.545	-7.75801	-5.71111
						-60.527	-7.72182	-5.76831
						-60.509	-7.70617	-5.67661
						-60.491	-7.93406	-5.65841
						-60.473	-7.77268	-5.62429
						-60.455	-7.69737	-5.68853
						-60.4369	-7.70813	-5.70717
						-60.4189	-7.70519	-5.66069
						-60.4009	-7.77855	-5.45653
						-60.3829	-7.8656	-5.5133
						-60.3649	-7.78051	-5.76264
						-60.3469	-7.78344	-5.87806
						-60.3288	-7.83528	-5.66431
						-60.3108	-7.7316	-5.52564
						-60.2928	-7.75508	-5.73121
						-60.2748	-7.81767	-5.78408
						-60.2568	-7.81865	-5.6711
						-60.2387	-7.80887	-5.6301
						-60.2207	-7.76877	-5.59828
						-60.2027	-7.71204	-5.65041
						-60.1847	-7.70128	-5.56952
						-60.1667	-7.66607	-5.49668
						-60.1487	-7.70324	-5.4833
						-60.1306	-7.66998	-5.53097
						-60.1126	-7.68955	-5.60351
						-60.0946	-7.86658	-5.66092
						-60.0766	-7.86853	-5.66006
						-60.0586	-7.71693	-5.65395
						-60.0405	-7.68466	-5.7204
						-60.0225	-7.81963	-5.81194
						-60.0045	-7.77464	-5.88777
						-59.9865	-7.73062	-5.65132
						-59.9685	-7.71008	-5.53587
						-59.9504	-7.7629	-5.54036
						-59.9324	-7.71302	-5.5487
						-59.9144	-7.66998	-5.58183
						-59.8964	-7.64553	-5.49961
						-59.8784	-7.70617	-5.57297
						-59.8604	-7.67781	-5.68684
						-59.8423	-7.67781	-5.59263
						-59.8243	-7.81963	-5.51748
						-59.8063	-7.82941	-5.497
						-59.7883	-7.66607	-5.45734
						-59.7703	-7.68172	-5.5224
						-59.7522	-7.5712	-5.59285
						-59.7342	-7.63869	-5.52184
						-59.7162	-7.69639	-5.5984
						-59.6982	-7.75019	-5.51283
						-59.6802	-7.7316	-5.52708
						-59.6622	-7.70911	-5.51834
						-59.6442	-7.71302	-5.56217
						-59.6261	-7.63282	-5.71868
						-59.6081	-7.59663	-5.64189
						-59.5901	-7.54088	-5.64046
						-59.5721	-7.60054	-5.56034
						-59.554	-7.75312	-5.55663
						-59.536	-7.6338	-5.5544
						-59.518	-7.58098	-5.47846
						-59.5	-7.7316	-5.41438
						-59.482	-7.76486	-5.40354
						-59.464	-7.63282	-5.52143
						-59.446	-7.69541	-5.72269
						-59.4279	-7.81669	-5.72557
						-59.4099	-7.75801	-5.71506
						-59.3919	-7.56533	-5.63645
						-59.3739	-7.40688	-5.6041
						-59.3558	-7.57218	-5.67573
						-59.3378	-7.72084	-5.60252
						-59.3198	-7.71791	-5.58718
						-59.3018	-7.65434	-5.62087
						-59.2838	-7.64944	-5.524
						-59.2658	-7.65238	-5.60037
						-59.2478	-7.62793	-5.73386
						-59.2297	-7.66901	-5.62671
						-59.2117	-7.69444	-5.51286
						-59.1937	-7.71204	-5.52035
						-59.1757	-7.59174	-5.52247
						-59.1577	-7.7541	-5.52312
						-59.1396	-7.77072	-5.44664
						-59.1216	-7.57707	-5.47864
						-59.1036	-7.49784	-5.57396
						-59.0856	-7.7453	-5.50866
						-59.0676	-7.54381	-5.57717
						-59.0496	-7.46166	-5.56815
						-59.0315	-7.62108	-5.43843
						-59.0135	-7.66607	-5.35741
						-58.9955	-7.74236	-5.53916
						-58.9775	-7.76388	-5.49041
						-58.9595	-7.75801	-5.5683
						-58.9414	-7.70715	-5.63529
						-58.9234	-7.54284	-5.55391
						-58.9054	-7.45383	-5.50515
						-58.8874	-7.48709	-5.63558
						-58.8694	-7.66803	-5.59651
						-58.8513	-7.67879	-5.49341
						-58.8333	-7.50469	-5.47116
						-58.8153	-7.52327	-5.60582
						-58.7973	-7.65629	-5.60442
						-58.7793	-7.61912	-5.53374
						-58.7613	-7.64553	-5.39865
						-58.7432	-7.67879	-5.42662
						-58.7252	-7.57511	-5.49091
						-58.7072	-7.63184	-5.52444
						-58.6892	-7.56044	-5.46929
						-58.6712	-7.53795	-5.46807
						-58.6531	-7.55555	-5.60276
						-58.6351	-7.66901	-5.65698
						-58.6171	-7.6739	-5.67677
						-58.5991	-7.56338	-5.50628
						-58.5811	-7.48806	-5.51085
						-58.5631	-7.54577	-5.51999
						-58.545	-7.56338	-5.55466
						-58.527	-7.45774	-5.5904
						-58.509	-7.38439	-5.51224
						-58.491	-7.57511	-5.47604
						-58.473	-7.62988	-5.41115
						-58.455	-7.63966	-5.41201
						-58.4369	-7.6426	-5.5652
						-58.4189	-7.72965	-5.53412
						-58.4009	-7.71106	-5.37892
						-58.3829	-7.62499	-5.35955
						-58.3649	-7.57902	-5.48642
						-58.3469	-7.53599	-5.45063
						-58.3288	-7.46557	-5.42436
						-58.3108	-7.49784	-5.41974
						-58.2928	-7.45188	-5.35152
						-58.2748	-7.46068	-5.40488
						-58.2568	-7.39808	-5.53655
						-58.2387	-7.32962	-5.45833
						-58.2207	-7.37754	-5.30781
						-58.2027	-7.45481	-5.4218
						-58.1847	-7.60739	-5.5319
						-58.1667	-7.57316	-5.40251
						-58.1487	-7.40199	-5.40219
						-58.1306	-7.37265	-5.42357
						-58.1126	-7.54186	-5.49822
						-58.0946	-7.47633	-5.4914
						-58.0766	-7.48317	-5.46901
						-58.0586	-7.56827	-5.51065
						-58.0405	-7.54284	-5.64194
						-58.0225	-7.38341	-5.58015
						-58.0045	-7.43623	-5.47175
						-57.9865	-7.56924	-5.52845
						-57.9685	-7.59761	-5.4545
						-57.9504	-7.55751	-5.28358
						-57.9324	-7.39124	-5.40794
						-57.9144	-7.47242	-5.54037
						-57.8964	-7.43623	-5.51043
						-57.8784	-7.35407	-5.47334
						-57.8604	-7.36678	-5.50464
						-57.8423	-7.45285	-5.49418
						-57.8243	-7.58098	-5.37532
						-57.8063	-7.58	-5.25934
						-57.7883	-7.32571	-5.42886
						-57.7703	-7.2856	-5.51583
						-57.7522	-7.34624	-5.33728
						-57.7342	-7.44894	-5.25184
						-57.7162	-7.36385	-5.40385
						-57.6982	-7.3883	-5.48388
						-57.6802	-7.39808	-5.4721
						-57.6622	-7.30321	-5.37657
						-57.6442	-7.41178	-5.35606
						-57.6261	-7.37167	-5.39174
						-57.6081	-7.4509	-5.39285
						-57.5901	-7.44699	-5.42802
						-57.5721	-7.40982	-5.44498
						-57.554	-7.43231	-5.48253
						-57.536	-7.35407	-5.48612
						-57.518	-7.39906	-5.36946
						-57.5	-7.51154	-5.30963
						-57.482	-7.40982	-5.30138
						-57.464	-7.26507	-5.31223
						-57.446	-7.46361	-5.35763
						-57.4279	-7.53403	-5.42583
						-57.4099	-7.52816	-5.38897
						-57.3919	-7.63869	-5.4173
						-57.3739	-7.3883	-5.43127
						-57.3558	-7.24355	-5.46693
						-57.3378	-7.24746	-5.44493
						-57.3198	-7.4421	-5.34536
						-57.3018	-7.4998	-5.27694
						-57.2838	-7.38048	-5.49917
						-57.2658	-7.33353	-5.48448
						-57.2478	-7.47535	-5.41726
						-57.2297	-7.36776	-5.34397
						-57.2117	-7.2367	-5.42465
						-57.1937	-7.23866	-5.43025
						-57.1757	-7.21812	-5.3393
						-57.1577	-7.2905	-5.40866
						-57.1396	-7.36776	-5.33548
						-57.1216	-7.25626	-5.30098
						-57.1036	-7.34429	-5.46667
						-57.0856	-7.43427	-5.47175
						-57.0676	-7.35114	-5.3966
						-57.0496	-7.20443	-5.41587
						-57.0315	-7.32375	-5.44866
						-57.0135	-7.39906	-5.45723
						-56.9955	-7.43036	-5.4763
						-56.9775	-7.40004	-5.354
						-56.9595	-7.36581	-5.29752
						-56.9414	-7.34331	-5.40017
						-56.9234	-7.3394	-5.43464
						-56.9054	-7.37265	-5.38186
						-56.8874	-7.33842	-5.35283
						-56.8694	-7.16922	-5.31719
						-56.8513	-7.27778	-5.2708
						-56.8333	-7.32962	-5.33961
						-56.8153	-7.19562	-5.49447
						-56.7973	-7.37167	-5.37744
						-56.7793	-7.32766	-5.40269
						-56.7613	-7.26604	-5.29601
						-56.7432	-7.37754	-5.28401
						-56.7252	-7.36385	-5.4067
						-56.7072	-7.30517	-5.43687
						-56.6892	-7.25137	-5.34377
						-56.6712	-7.23475	-5.3172
						-56.6531	-7.38146	-5.22592
						-56.6351	-7.32375	-5.15203
						-56.6171	-7.41471	-5.24127
						-56.5991	-7.37559	-5.35351
						-56.5811	-7.25822	-5.39344
						-56.5631	-7.18878	-5.29282
						-56.545	-7.19269	-5.31668
						-56.527	-7.2455	-5.37064
						-56.509	-7.3169	-5.38434
						-56.491	-7.25431	-5.36978
						-56.473	-7.14183	-5.4113
						-56.455	-7.28952	-5.31688
						-56.4369	-7.40493	-5.33469
						-56.4189	-7.34722	-5.29462
						-56.4009	-7.22203	-5.27914
						-56.3829	-7.10368	-5.31611
						-56.3649	-7.23866	-5.40879
						-56.3469	-7.41667	-5.37941
						-56.3288	-7.34331	-5.31908
						-56.3108	-7.26018	-5.33123
						-56.2928	-7.22496	-5.30199
						-56.2748	-7.17802	-5.3284
						-56.2568	-7.1252	-5.38299
						-56.2387	-7.11249	-5.38916
						-56.2207	-7.22692	-5.26946
						-56.2027	-7.35798	-5.21448
						-56.1847	-7.23181	-5.27026
						-56.1667	-7.12422	-5.29352
						-56.1487	-7.35407	-5.2521
						-56.1306	-7.31397	-5.29239
						-56.1126	-7.20149	-5.29002
						-56.0946	-7.25431	-5.39875
						-56.0766	-7.26898	-5.43748
						-56.0586	-7.29734	-5.35589
						-56.0405	-7.20638	-5.25857
						-56.0225	-7.00783	-5.22366
						-56.0045	-7.17117	-5.38362
						-55.9865	-7.29539	-5.41823
						-55.9685	-7.38635	-5.20167
						-55.9504	-7.15161	-5.35829
						-55.9324	-7.05576	-5.37918
						-55.9144	-7.17704	-5.27015
						-55.8964	-7.15357	-5.32557
						-55.8784	-7.11738	-5.39198
						-55.8604	-7.27387	-5.48619
						-55.8423	-7.27582	-5.36659
						-55.8243	-7.2367	-5.15708
						-55.8063	-7.20443	-5.11888
						-55.7883	-7.26507	-5.23395
						-55.7703	-7.27876	-5.22645
						-55.7522	-7.1076	-5.13511
						-55.7342	-7.1252	-5.22624
						-55.7162	-7.24159	-5.32934
						-55.6982	-7.1878	-5.40311
						-55.6802	-7.1653	-5.24469
						-55.6622	-7.1878	-5.12507
						-55.6442	-7.21323	-5.25801
						-55.6261	-7.2191	-5.25708
						-55.6081	-7.17117	-5.18472
						-55.5901	-7.14379	-5.1275
						-55.5721	-7.17019	-5.19067
						-55.554	-7.10662	-5.19333
						-55.536	-7.17313	-5.21343
						-55.518	-7.3306	-5.42504
						-55.5	-7.26115	-5.32299
						-55.482	-7.05772	-5.05727
						-55.464	-7.06261	-5.00195
						-55.446	-7.18291	-5.11382
						-55.4279	-7.06358	-5.09572
						-55.4099	-7.00392	-5.0692
						-55.3919	-7.14476	-5.25572
						-55.3739	-7.34527	-5.27322
						-55.3558	-7.31886	-5.35384
						-55.3378	-7.09195	-5.30545
						-55.3198	-7.13303	-5.21248
						-55.3018	-7.08999	-5.22153
						-55.2838	-6.94426	-5.20968
						-55.2658	-7.08412	-5.17025
						-55.2478	-7.13792	-5.26302
						-55.2297	-7.04891	-5.29215
						-55.2117	-7.10368	-5.30023
						-55.1937	-7.268	-5.27311
						-55.1757	-7.18095	-5.28336
						-55.1577	-6.91981	-5.21926
						-55.1396	-7.06358	-5.08837
						-55.1216	-7.22203	-5.14438
						-55.1036	-7.19758	-5.26791
						-55.0856	-7.15063	-5.28814
						-55.0676	-7.15063	-5.36678
						-55.0496	-7.11347	-5.38611
						-55.0315	-6.96284	-5.14415
						-55.0135	-7.02055	-5.07678
						-54.9955	-7.134	-5.11132
						-54.9775	-7.17117	-5.17688
						-54.9595	-7.16335	-5.0909
						-54.9414	-7.09782	-5.21192
						-54.9234	-7.12814	-5.33606
						-54.9054	-7.0675	-5.29548
						-54.8874	-7.04011	-5.15471
						-54.8694	-7.01175	-5.07723
						-54.8513	-7.14085	-5.05786
						-54.8333	-7.07728	-5.00121
						-54.8153	-7.02251	-5.17275
						-54.7973	-7.06065	-5.16919
						-54.7793	-7.17019	-5.11082
						-54.7613	-7.09195	-5.10254
						-54.7432	-6.96089	-5.08884
						-54.7252	-6.87775	-5.08809
						-54.7072	-7.01175	-5.16547
						-54.6892	-7.13498	-5.21405
						-54.6712	-7.17019	-5.32129
						-54.6531	-7.11933	-5.40409
						-54.6351	-7.00783	-5.3551
						-54.6171	-6.94133	-5.08767
						-54.5991	-6.85037	-4.95819
						-54.5811	-6.97654	-4.99132
						-54.5631	-6.95893	-5.05934
						-54.545	-7.07239	-5.22827
						-54.527	-7.23475	-5.20435
						-54.509	-7.2279	-5.22964
						-54.491	-7.1878	-5.23901
						-54.473	-7.15357	-5.17777
						-54.455	-7.0939	-5.16837
						-54.4369	-7.09684	-5.21771
						-54.4189	-7.07826	-5.15272
						-54.4009	-7.08217	-5.18107
						-54.3829	-7.0538	-5.21495
						-54.3649	-6.91101	-5.18788
						-54.3469	-6.94915	-5.12554
						-54.3288	-7.1477	-5.1562
						-54.3108	-7.22692	-5.10068
						-54.2928	-7.05185	-5.13139
						-54.2748	-6.94915	-5.17838
						-54.2568	-7.01272	-5.15624
						-54.2387	-7.02251	-5.10041
						-54.2207	-6.8934	-5.22235
						-54.2027	-6.9335	-5.13356
						-54.1847	-7.00001	-5.10596
						-54.1667	-7.08315	-5.25401
						-54.1487	-6.99512	-5.23344
						-54.1306	-6.98827	-5.17314
						-54.1126	-6.91003	-5.15143
						-54.0946	-7.00099	-5.12554
						-54.0766	-7.00392	-5.11545
[truncated: 7,247 more rows]

## Sheet: Fig5
Panel E	Fluorescence (au)			Panel F	Fluorescence (au)			Panel G	Mander's coefficient (Colocalization with STIM1)					Panel I	NFRET (X100)
								Mean	0.763778	0.86425	0.746444	0.859		Mean	29.5	4	15.2333
								SEM	0.0192273	0.0278117	0.025101	0.033234		SEM	1.51474	0.325669	1.25
									Basal		ER depleted
Length of line scan (µm)	YFP-STIM1	TRIC-A-mCherry		Length of line scan (µm)	YFP-STIM1	mCherry-ER-3			mCherry-ER-3	TRIC-A-mCherry	mCherry-ER-3	TRIC-A-mCherry			CFP-STIM1 +YFP-STIM1	CFP-STIM1 +STIM1-YFP	TRIC-A-CFP +STIM1-YFP
0	120.33	401.67		0	58.59	63.85			0.766	0.7	0.656	0.671			26	5	10
0.1354	119.76	384.33		0.1354	81.98	92.46			0.664	0.883	0.657	0.831			34	3	20
0.2708	106.04	349.93		0.2708	133.46	121.49			0.698	0.937	0.678	0.98			36	3	14
0.4062	137.94	358.55		0.4062	76.46	95.98			0.779	0.828	0.725	0.837			32	2	11
0.5416	173	375.37		0.5416	57.25	91.69			0.752	0.942	0.822	0.842			34	4	10
0.677	100.71	352.05		0.677	105.01	103.33			0.758	0.847	0.756	0.85			20	4	8
0.8124	143.28	323.81		0.8124	108.59	160.52			0.776	0.858	0.854	0.932			28	3	12
0.9478	121.86	394.18		0.9478	73.88	107.76			0.839	0.919	0.742	0.929			29	4	11
1.0832	130.53	350.83		1.0832	141.6	151.98			0.842		0.828				26	4	11
1.2186	100.97	318.31		1.2186	141.73	107.26									30	5	11
1.354	49.68	184.22		1.354	79.81	128.32										5	13
1.4894	76.76	233.33		1.4894	123.65	184.11										6	21
1.6248	62.9	267.3		1.6248	185.36	214.25											15
1.7602	150.73	375.1		1.7602	184.27	169.88											12
1.8956	116.27	209.74		1.8956	167.12	150.9											9
2.031	233.92	370.84		2.031	152.34	175.9											13
2.1664	326.19	586.34		2.1664	289.36	300.46											12
2.3018	417.52	819.8		2.3018	482.31	498.83											14
2.4372	556.81	1175.04		2.4372	919.5	796.65											14
2.5726	1277.97	1903.1		2.5726	1227.41	1089.07											12
2.708	2394.59	2493.89		2.708	1223.11	1218.14											10
2.8434	3020.89	2941.21		2.8434	734.39	997.56											12
2.9788	2877.38	2689		2.9788	457.92	840.22											19
3.1142	1814.55	2301.5		3.1142	422.84	818.81											20
3.2496	910.56	1978.18		3.2496	397.32	811.31											16
3.385	628.45	1680.61		3.385	388	810.24											13
3.5204	755.54	1847.75		3.5204	314.86	684.26											33
3.6558	1000.32	2162.12		3.6558	333.01	568.53											15
3.7912	1576.37	2620.79		3.7912	305.83	502.76											34
3.9266	2216.91	3083.39		3.9266	404.99	363.15											32
4.062	2149.4	3195.31		4.062	402.75	308.94
4.1974	1767.51	3284.65		4.1974	392.67	321.07
4.3328	1817.31	3402.77		4.3328	439.15	355.76
4.4682	2068.46	3200.24		4.4682	460.11	391.08
4.6036	1821.21	2645.92		4.6036	536.71	362.38
4.739	1176.11	1996.19		4.739	455.54	262.02
4.8744	577.85	1301.35		4.8744	458.99	230.12
5.0098	261.61	1103.44		5.0098	446.37	226.43
5.1452	121.69	878.46		5.1452	429.38	297.09
5.2806	104.24	812		5.2806	500.23	364.02
5.416	97.08	596.05		5.416	518.3	471.71
5.5514	33.97	217.96		5.5514	610.7	563.77
5.6868	44.27	262.44		5.6868	776.18	838.7
5.8222	113.94	696.9		5.8222	981.43	1195.33
5.9576	200.07	1055.53		5.9576	1183	1234.73
6.093	226.85	1486.5		6.093	1473.46	1504.94
6.2284	354.92	2142.77		6.2284	1911.99	1971.32
6.3638	342.23	2750.87		6.3638	2442.33	2618.35
6.4992	656.41	3485.14		6.4992	2686.98	3280.49
6.6346	995.63	4019.8		6.6346	2670.29	3163.81
6.77	1333.9	4371.68		6.77	2195.94	2984.73
6.9054	1650.71	4329.88		6.9054	1552.51	2825.54
7.0408	1469.55	4349.59		7.0408	1120.29	2571.32
7.1762	1506.46	4465.47		7.1762	952.43	2753.83
7.3116	2239.3	4912.83		7.3116	1137.9	3050.75
7.447	3365.12	5333.62		7.447	1144.88	3038.06
7.5824	2922.26	5285.03		7.5824	983.75	2649.86
7.7178	1982.11	5041.14		7.7178	887.67	2005.8
7.8532	1060.93	4770.51		7.8532	948.78	1760.29
7.9886	1344.09	4824.85		7.9886	937.59	1634.3
8.124	2629.46	5361.23		8.124	956.92	1584.36
8.2594	3124.98	5147.9		8.2594	1025.83	1493.2
8.3948	2910.85	4924.31		8.3948	1249.52	1295.6
8.5302	1705.89	4495.41		8.5302	1418.57	1487.08
8.6656	732.83	4057.87		8.6656	1539.48	1504.98
8.801	327.45	3794.03		8.801	1799.8	1581.68
8.9364	216.55	3844.05		8.9364	2489.86	1594.26
9.0718	135.01	3815.62		9.0718	3813.54	1891.84
9.2072	221	3877.28		9.2072	4242.4	2212.66
9.3426	297.01	3902.78		9.3426	3869.11	2589.02
9.478	213.97	3989.9		9.478	3337.26	2929.7
9.6134	232.81	3458.38		9.6134	3065.02	3306.34
9.7488	169.89	2917.94		9.7488	2657.71	3124.57
9.8842	95.87	2321.6		9.8842	1990.5	2630.83
10.0196	136.62	1724.39		10.0196	1512.86	1978.25
10.155	147.59	1298.4		10.155	1127.97	1497.45
10.2904	45.22	1218.22		10.2904	972.03	1423.52
10.4258	153.99	1285.02		10.4258	896.02	1158.4
10.5612	391.08	1386.11		10.5612	935.38	1107.85
10.6966	447.15	1784.42		10.6966	1017.27	1131.81
10.832	401.31	2212.46		10.832	1284.52	1251.89
10.9674	268.81	2275.76		10.9674	1904.13	1925.55
11.1028	213.77	2154.4		11.1028	2398.08	2369.74
11.2382	216.36	2118.37		11.2382	2577.01	2505.21
11.3736	95.14	1924.58		11.3736	2414.21	2493.26
11.509	122.97	1658.35		11.509	2008.14	2135.31
11.6444	164.58	1510.52		11.6444	1353.67	1936.57
11.7798	257.81	1375.09		11.7798	1051.11	1513.98
11.9152	263.34	1679.31		11.9152	1099.64	1224.34
12.0506	813.96	2239.81		12.0506	1385.17	1237.71
12.186	1919.73	3745.39		12.186	1593.42	1363
12.3214	3119.66	4999.7		12.3214	1614.48	1349.36
12.4568	4017.58	5739.51		12.4568	1415.49	1207.63
12.5922	4022.42	5588.26		12.5922	1370.2	1186
12.7276	3952.12	5037.27		12.7276	1417.79	1139.56
12.863	3406.3	4142.12		12.863	1400.04	1056.09
12.9984	2320.19	2930.75		12.9984	1359.27	1092.61
13.1338	974.6	1918.82		13.1338	1202.61	1134.69
13.2692	512.97	1368.37		13.2692	1155.92	983.16
13.4046	376.16	1320.24		13.4046	1019.34	835.87
13.54	456.62	1759.24		13.54	1001.66	852.33
13.6754	542.54	2763.07		13.6754	1003.85	846.82
13.8108	1251.71	3460.43		13.8108	1309.7	1225.26
13.9462	2837.27	4426.14		13.9462	1923.02	1829.12
14.0816	4632.1	5183.07		14.0816	2723.35	2627.93
14.217	5652.12	5666.84		14.217	3098.15	2984.71
14.3524	5645.56	5608.9		14.3524	2594.42	2925.93
14.4878	5178.72	5339.3		14.4878	2016.26	2523.44
14.6232	4333.74	4911.13		14.6232	1484.67	2148.91
14.7586	2690.76	4109.09		14.7586	1220.45	1912.84
14.894	1364.85	3297.29		14.894	1232.28	1736.44
15.0294	929.47	2637.36		15.0294	1218.73	1750.31
15.1648	1067.62	2328.99		15.1648	1235.37	2043.39
15.3002	1134.79	2114.37		15.3002	1269.42	2411.93
15.4356	1044.72	1841.82		15.4356	1343.94	2390.65
15.571	677.12	1590.24		15.571	1232.39	2274.87
15.7064	643.64	1336.48		15.7064	1239.37	2233.32
15.8418	599.32	1351.74		15.8418	1332.25	2271.23
15.9772	585.22	1250.66		15.9772	1370.78	2358.05
16.1126	531.79	1060.3		16.1126	1607.68	3003.48
16.248	465.73	952.52		16.248	1841.56	3354.04
16.3834	430.55	609.95		16.3834	2306.6	3419.61
16.5188	266.96	460.67		16.5188	2593.45	3368.3
16.6542	181.77	367.98		16.6542	2659.85	3067.21
16.7896	96.65	256.35		16.7896	2975.44	2918.93
16.925	98.97	251.12		16.925	3130.29	2750.53
17.0604	46.58	189.01		17.0604	2765.94	2523.58
17.1958	64.14	246.34		17.1958	2061.37	2493.4
17.3312	108.79	163.67		17.3312	1316.49	2178.87
17.4666	143.01	338.14		17.4666	1059.67	1927.36
17.602	118.65	297.21		17.602	1028.24	1847.21
17.7374	169.47	405.16		17.7374	1169.8	1924.64
17.8728	392.57	740.18		17.8728	1621.26	2369.79
18.0082	828.06	1351.59		18.0082	2071.94	2862.49
18.1436	1401.42	1955.42		18.1436	2234.17	2908.51
18.279	2118.29	2663.09		18.279	2155.82	2967.85
18.4144	2514.9	3196.59		18.4144	2265.56	2889.5
18.5498	2488.87	3608.27		18.5498	2640.45	2770.37
18.6852	1983.55	3873.83		18.6852	2809.05	2535.04
18.8206	1312.48	3615.3		18.8206	2823.96	2239.32
18.956	783.42	2994.43		18.956	2995.44	2104.76
19.0914	484.99	2195.95		19.0914	2630.37	1966.53
19.2268	287.8	1578.1		19.2268	1713.8	1817.02
19.3622	194.31	1317.56		19.3622	1041.4	1618.81
19.4976	227.94	1335.94		19.4976	758.36	1437.2
19.633	254.28	1512.36		19.633	574.42	1162.52
19.7684	259.78	1697.87		19.7684	440.87	985.02
19.9038	315.53	2057.03		19.9038	423.84	942.17
20.0392	393.6	2314.75		20.0392	430.71	869.09
20.1746	616.34	2607.24		20.1746	432.84	836.5
20.31	1294.71	3107.78		20.31	326.54	758.6
20.4454	2646.63	4046.42		20.4454	161.9	664.7
20.5808	3782.58	4836.94		20.5808	179.57	580.26
20.7162	4350.86	5087.02		20.7162	146.26	433.51
20.8516	4168.99	4849.49		20.8516	163.26	383.78
20.987	3487.57	4347.53		20.987	93.99	315.98
21.1224	2350.92	3361		21.1224	64.46	168.65
21.2578	1363.31	2426.97		21.2578	56.94	228.91
21.3932	767.39	1819.15		21.3932	67.68	206.1
21.5286	560.21	1697.24		21.5286	68.69	140.09
21.664	505.59	1925.86		21.664	95.9	104.11
21.7994	540.5	2085.03		21.7994	49.16	79.08
21.9348	595.11	2412.76		21.9348	87.02	95.6
22.0702	815.3	2637.98		22.0702	72.2	100.11
22.2056	810.45	2557.24		22.2056	74.15	58.81
22.341	807.2	2394.88		22.341	100.77	75.96
22.4764	581.08	1985.46		22.4764	107.87	151.41
22.6118	696.36	2006.11		22.6118	62.79	140.01
22.7472	811.44	2341.6		22.7472	47.1	141.09
22.8826	1105.56	3150.69		22.8826	66.44	138.41
23.018	1961.54	4135.22		23.018	52.04	67.16
23.1534	2849.88	5069.78		23.1534	43.72	133.69
23.2888	3167.67	5337.14		23.2888	36.84	139.97
23.4242	2947.74	5127.2		23.4242	41.07	117.86
23.5596	2397.32	4466.44		23.5596	27.48	126.5
23.695	1468.95	3352.12		23.695	28.3	71.18
23.8304	1013.11	2513.36		23.8304	20.32	96.49
23.9658	821.43	2028.32		23.9658	41.17	75.66
24.1012	717.98	1771.37		24.1012	31.98	55.34
24.2366	624.97	1588.56		24.2366	38.21	31.68
24.372	671.93	1773.95		24.372	58.77	45.59
24.5074	647.96	1821.26		24.5074	55.19	49.43
24.6428	675.75	1917.32		24.6428	59.77	44.84
24.7782	667.87	2254.35		24.7782	41.52	36.96
24.9136	733.85	2546.49		24.9136	35.73	53.43
25.049	807.83	2713.25		25.049	18.48	41.05
25.1844	862.85	3015.77
25.3198	1108.36	3529.86
25.4552	1683.6	3927.76
25.5906	2657.63	4438.87
25.726	3324.39	4804.23
25.8614	2371.13	4399.35
25.9968	1436.79	3833.28
26.1322	1116.02	3485.63
26.2676	1154.17	3497.46
26.403	1240.9	3778.54
26.5384	1224.88	3920.51
26.6738	1102.8	3745.4
26.8092	861.37	3303.92
26.9446	720.08	2869.48
27.08	573.52	2359.96
27.2154	508.48	2137.28
27.3508	395.22	1930.16
27.4862	437.25	1704.4
27.6216	689.09	1872.16
27.757	687.11	1943.64
27.8924	491.16	1723.69
28.0278	264.55	1333.44
28.1632	171.07	978.93
28.2986	171.88	623.89
28.434	102	420.82
28.5694	77.14	383.58
28.7048	35.06	281.54
28.8402	59.13	285.7
28.9756	74.73	155.24
29.111	61.21	213.77
29.2464	62.18	310.17
29.3818	79.3	177.66
29.5172	58.75	141.43
29.6526	33.65	136.49
29.788	50.52	71.49
29.9234	62.77	103.99
30.0588	77.85	120.45
30.1942	76.97	127.46
30.3296	50.91	150.78

## Sheet: Fig6
Panel C	Orai1-CFP, F/Fb					Panel D	YFP-STIM1, F/Fb					Panel E	Rate of increase in TIRF intensity dF/dt (min-1)					Panel F	Mander's coefficient (Orai1 colocalized with STIM1)				Panel G	Puncta size (µm2)					Panel H	Puncta area/cell surface (%)
												Mean	1.33724	0.928764	2.25718	2.08817		Mean	0.831211	0.7397			Mean	0.349413	0.252783	0.383943	0.275062		Mean	19.7507	15.5628	20.8864	15.3033
												SEM	0.167924	0.0854718	0.192742	0.152456		SEM	0.0243728	0.0324176			SEM	0.0290683	0.0235773	0.0311093	0.0214418		SEM	1.46872	1.49792	1.45909	1.32853
	Control		TRIC-A				Control		TRIC-A				Orai1		STIM1									Orai1		STIM1				Orai1		STIM1
Time (min)	Mean	SEM	Mean	SEM		Time (min)	Mean	SEM	Mean	SEM			Control	TRIC-A	Control	TRIC-A			Control	TRIC-A				Control	TRIC-A	Control	TRIC-A			Control	TRIC-A	Control	TRIC-A
0	0.9982	0.00334	1.00305	0.00403		0	0.99252	0.00334	1.00465	0.00485			2.45105	0.40715	2.02142	1.38551			0.931	0.618				0.317457	0.21151	0.491237	0.202966			20.801	15.412	25.45	11.209
0.08333	0.99702	0.00383	1.00741	0.00449		0.08333	1.00411	0.00405	1.00967	0.0043			0.34953	0.72901	1.62417	1.44334			0.616	0.62				0.235324	0.179463	0.1795	0.178143			13.333	10.623	8.175	9.236
0.16667	1.00165	0.00477	0.99837	0.00448		0.16667	0.98821	0.00583	1.02245	0.00386			0.77672	0.50495	1.80807	1.28338			0.764	0.666				0.18027	0.187732	0.225406	0.204378			11.252	11.009	14.738	9.744
0.25	0.99957	0.00403	0.99705	0.00341		0.25	0.99548	0.00604	1.01301	0.00461			0.85508	0.54158	1.23661	1.55566			0.801	0.62				0.264511	0.160984	0.30092	0.16817			14.918	10.146	17.29	6.28
0.33333	1.00327	0.00219	0.99936	0.00276		0.33333	1.00709	0.0031	1.01446	0.00585			1.40123	1.00191	1.07508	2.79893			0.913	0.625				0.674899	0.266051	0.638819	0.292634			33.729	18.559	30.225	18.359
0.41667	1.00295	0.00257	0.99445	0.004		0.41667	1.01272	0.005	1.00796	0.00422			0.67239	1.03848	1.70947	2.7657			0.864	0.84				0.373428	0.32149	0.37253	0.339988			23.594	20.468	22.218	21.055
0.5	1.00511	0.00279	1.00404	0.00236		0.5	0.99732	0.00365	0.99938	0.00359			1.77847	0.92419	2.03543	1.80682			0.907	0.896				0.480475	0.191471	0.438053	0.224306			29.209	11.286	25.496	12.799
0.58333	0.99614	0.00309	0.9966	0.00414		0.58333	1.00181	0.00434	0.99561	0.00471			0.90081	1.62197	1.55269	2.84944			0.847	0.77				0.331922	0.464984	0.259854	0.503814			21.606	23.62	18.368	24.455
0.66667	0.98781	0.00417	1.00197	0.00252		0.66667	0.98354	0.00836	0.99734	0.00486			2.62787	0.75724	2.44279	2.87323			0.915	0.947				0.403861	0.288124	0.348587	0.302002			17.73	22.319	17.681	19.209
0.75	0.99771	0.00653	0.99554	0.00398		0.75	1.00471	0.00721	0.97783	0.0045			0.46187	0.46395	2.12794	1.37224			0.631	0.711				0.150222	0.129707	0.203131	0.215891			9.194	5.298	12.226	10.504
0.83333	1.00394	0.00556	1.00243	0.00537		0.83333	1.00984	0.00686	0.98017	0.00512			0.73084	0.57503	1.69298	2.14007			0.661	0.561				0.326624	0.303927	0.467954	0.360082			17.004	21.296	23.584	21.737
0.91667	1.00665	0.00376	0.99973	0.00532		0.91667	1.00265	0.00717	0.97745	0.00661			1.43782	1.3991	2.52281	2.96111			0.759	0.525				0.483482	0.229623	0.527958	0.377681			25.702	13.114	27.029	20.788
1	0.99933	0.00508	0.99415	0.00505		1	0.99211	0.00785	0.98773	0.00767			1.6982	1.51089	2.78481	1.79913			0.867	0.763				0.36791	0.209163	0.53454	0.333664			21.723	13.317	28.353	20.922
1.08333	1.00365	0.004	0.98567	0.00627		1.08333	1.00622	0.00586	0.98715	0.01053			2.26065	1.06219	3.2306	3.16406			0.921	0.932				0.401826	0.194331	0.524988	0.274484			22.25	9.457	27.637	15.806
1.16667	1.00221	0.00636	1.00211	0.00814		1.16667	1.01756	0.00727	1.00291	0.01306			2.10312	1.0162	3.09785	1.69092			0.917	0.874				0.297547	0.377351	0.427034	0.330987			18.966	23.15	24.745	19.974
1.25	1.0083	0.00772	1.00219	0.00674		1.25	1.02419	0.00863	1.03576	0.01819			1.80509	1.30052	4.30608	2.20282			0.918	0.864				0.288436	0.465332	0.364995	0.272449			14.686	28.53	19.578	14.483
1.33333	0.99884	0.00775	1.00535	0.00924		1.33333	1.05765	0.01008	1.04902	0.02033			0.78523	0.90296	2.18181	1.51212			0.923	0.885				0.271972	0.154677	0.240806	0.132915			16.429	11.955	13.712	7.312
1.41667	1.00894	0.0099	1.01191	0.01073		1.41667	1.0636	0.01195	1.07104	0.02868			0.97437	0.96043	3.17862	1.9825			0.737	0.925				0.439263	0.214168	0.364665	0.236553			23.387	10.572	19.45	11.587
1.5	1.01423	0.01372	1.01575	0.01177		1.5	1.0854	0.01486	1.06732	0.03635									0.901	0.576
1.58333	1.02489	0.01804	1.03063	0.01478		1.58333	1.11323	0.0206	1.10568	0.04213										0.576
1.66667	1.04391	0.02184	1.02869	0.01714		1.66667	1.14938	0.0281	1.1363	0.04664
1.75	1.05656	0.02734	1.0368	0.01829		1.75	1.20116	0.03574	1.14806	0.04926
1.83333	1.09904	0.03913	1.04684	0.02103		1.83333	1.27084	0.04746	1.18338	0.05925
1.91667	1.15265	0.05079	1.06335	0.02414		1.91667	1.34822	0.06261	1.22336	0.06483
2	1.20519	0.0606	1.08716	0.02775		2	1.45619	0.07279	1.27995	0.07086
2.08333	1.27442	0.07104	1.11196	0.03054		2.08333	1.56835	0.08549	1.31466	0.08061
2.16667	1.35317	0.08122	1.13941	0.0353		2.16667	1.68415	0.09222	1.3726	0.09071
2.25	1.41182	0.08611	1.16579	0.03987		2.25	1.77504	0.09338	1.44725	0.09638
2.33333	1.45872	0.08984	1.19729	0.04648		2.33333	1.88047	0.09098	1.52268	0.10247
2.41667	1.53571	0.094	1.24132	0.05135		2.41667	2.0107	0.09677	1.60594	0.11194
2.5	1.59182	0.09553	1.26844	0.05615		2.5	2.09326	0.09799	1.68491	0.11426
2.58333	1.62936	0.09806	1.31414	0.05981		2.58333	2.17628	0.0999	1.78146	0.11831
2.66667	1.68307	0.09929	1.34756	0.06603		2.66667	2.27539	0.10681	1.8901	0.1211
2.75	1.71976	0.10052	1.38551	0.06725		2.75	2.36304	0.10974	1.97101	0.12096
2.83333	1.77297	0.10559	1.43146	0.0684		2.83333	2.45752	0.12044	2.07499	0.12853
2.91667	1.80338	0.10575	1.45422	0.06517		2.91667	2.53634	0.12838	2.12448	0.12064
3	1.8351	0.10733	1.49065	0.07168		3	2.5944	0.13682	2.20467	0.13352
3.08333	1.8627	0.10812	1.51882	0.07422		3.08333	2.63696	0.14235	2.29177	0.14061
3.16667	1.87304	0.11134	1.56868	0.08042		3.16667	2.68914	0.15257	2.39828	0.14923
3.25	1.90375	0.11748	1.57972	0.08102		3.25	2.72128	0.15739	2.4442	0.15204
3.33333	1.93413	0.12142	1.60492	0.08344		3.33333	2.78555	0.16695	2.50721	0.15739
3.41667	1.9439	0.12261	1.62425	0.08194		3.41667	2.79555	0.17046	2.54712	0.15849
3.5	1.94943	0.12519	1.6319	0.08546		3.5	2.81553	0.17305	2.59037	0.16558
3.58333	1.96151	0.12646	1.66147	0.0889		3.58333	2.8632	0.18599	2.64148	0.16995
3.66667	1.95607	0.12423	1.66741	0.09136		3.66667	2.82091	0.18201	2.66999	0.17806
3.75	1.96174	0.12436	1.67631	0.09083		3.75	2.835	0.18021	2.70563	0.18653
3.83333	1.96574	0.12351	1.70569	0.09555		3.83333	2.84147	0.1874	2.73561	0.19277
3.91667	1.97777	0.12473	1.72232	0.09769		3.91667	2.88614	0.18938	2.8208	0.20447
4	1.97814	0.12317	1.74225	0.09694		4	2.88481	0.19135	2.86011	0.20624
4.08333	1.96196	0.11854	1.7344	0.09667		4.08333	2.82978	0.1843	2.85357	0.20779
4.16667	1.95908	0.11878	1.72606	0.09695		4.16667	2.82955	0.18602	2.85724	0.21025
4.25	1.94813	0.11664	1.74081	0.09629		4.25	2.79501	0.18846	2.89033	0.21402
4.33333	1.97242	0.11843	1.75925	0.09863		4.33333	2.85584	0.19112	2.93871	0.2188
4.41667	1.958	0.11561	1.75741	0.09761		4.41667	2.82354	0.19397	2.938	0.22521
4.5	1.95842	0.11758	1.77033	0.09857		4.5	2.82702	0.19749	2.95064	0.22945
4.58333	1.95341	0.11855	1.76894	0.09827		4.58333	2.82343	0.2	2.95732	0.23154
4.66667	1.95105	0.11697	1.79542	0.10221		4.66667	2.8188	0.19776	2.99937	0.23381
4.75	1.96096	0.11692	1.78239	0.09997		4.75	2.82414	0.20036	2.98557	0.24527
4.83333	1.97537	0.11833	1.79918	0.10172		4.83333	2.84745	0.20332	3.0266	0.24373
4.91667	1.97593	0.11746	1.79047	0.10128		4.91667	2.84586	0.20119	3.00099	0.24004
5	1.96189	0.11595	1.8211	0.10358		5	2.81297	0.20247	3.06244	0.24546
5.08333	1.98116	0.11914	1.81159	0.10368		5.08333	2.85075	0.20264	3.03835	0.24854
5.16667	1.98974	0.1202	1.81869	0.10335		5.16667	2.86179	0.2087	3.03942	0.24834
5.25	2.0042	0.12168	1.81186	0.10388		5.25	2.88059	0.20841	3.03739	0.25138
5.33333	2.00664	0.12317	1.79736	0.102		5.33333	2.87339	0.20907	3.02046	0.25122
5.41667	1.99804	0.12187	1.81584	0.1062		5.41667	2.87834	0.21014	3.03424	0.2622
5.5	1.9944	0.12186	1.81328	0.10595		5.5	2.85617	0.2124	3.01209	0.25711
5.58333	1.99485	0.12373	1.8268	0.10775		5.58333	2.85646	0.20952	3.04732	0.25321
5.66667	1.99364	0.12476	1.8282	0.10809		5.66667	2.84401	0.209	3.03672	0.25554
5.75	1.98987	0.12367	1.81397	0.11004		5.75	2.83093	0.21258	3.02229	0.26022
5.83333	1.9912	0.12337	1.84118	0.11549		5.83333	2.83764	0.21449	3.03639	0.26572
5.91667	1.99437	0.12623	1.80673	0.11162		5.91667	2.84676	0.21781	2.98752	0.26014
6	1.99319	0.12593	1.82594	0.11139		6	2.83067	0.21738	3.00308	0.25574
6.08333	1.97215	0.12451	1.83382	0.11182		6.08333	2.78555	0.21611	3.00844	0.26365
6.16667	1.98223	0.12564	1.81538	0.10967		6.16667	2.81035	0.21766	2.9921	0.25999
6.25	1.99297	0.12895	1.84082	0.11512		6.25	2.80999	0.2172	3.01371	0.26602
6.33333	1.99773	0.12995	1.83182	0.11364		6.33333	2.81107	0.21831	2.98593	0.2577
6.41667	1.98817	0.12903	1.81667	0.11185		6.41667	2.81961	0.21934	2.95196	0.25923
6.5	1.99541	0.12983	1.80312	0.10872		6.5	2.84444	0.22809	2.93841	0.2576
6.58333	1.99114	0.1288	1.81462	0.111		6.58333	2.82035	0.22156	2.95169	0.25874
6.66667	1.96739	0.12648	1.80758	0.1083		6.66667	2.78428	0.22112	2.92945	0.24655
6.75	1.97837	0.12753	1.80389	0.11137		6.75	2.7905	0.21746	2.91087	0.24833
6.83333	1.9665	0.13021	1.83589	0.11194		6.83333	2.74672	0.21465	2.95362	0.25127
6.91667	1.94923	0.12671	1.81292	0.11351		6.91667	2.71216	0.21332	2.92686	0.24929
7	1.95684	0.12605	1.79949	0.10973		7	2.72237	0.21579	2.92427	0.25335

## Sheet: S1_Fig
Panel C	F535/F470				Panel D	Oscillation frequency (min-1)							Panel E	Oscillation amplitude (DF535/F470)
					Mean	0.42029	0.193548	1.55072	0.78125	3.01449	1.64583		Mean	0.150575	0.18952
					SEM	0.0869565	0.0402329	0.152001	0.0800557	0.200437	0.14115		SEM	0.00412419	0.00700837
					[Ca2+]o (mM)	0.1	0.1	0.3	0.3	1	1
Time (min)	Control	TRIC-A	BTP2			Control	TRIC-A	Control	TRIC-A	Control	TRIC-A			Control	TRIC-A
0	1.64977	1.64806	1.63729			0.333333	0	1	0.666667	2	0.666667			0.172714	0.154667
0.02	1.6486	1.65074	1.633			0	0	1	0.333333	2.66667	1.33333			0.1465	0.165
0.04	1.64725	1.64529	1.64019			0.333333	0	1	0	2.33333	0			0.149875	0.186667
0.06	1.64546	1.6444	1.6449			0	0	0.666667	0.333333	1.33333	0.666667			0.1608	0.168
0.08	1.64502	1.64526	1.63938			0	1	1.33333	1.33333	2.66667	2			0.1595	0.22575
0.1	1.64663	1.6451	1.64111			0		1	2	2.33333	2.66667			0.157429	0.18
0.12	1.64453	1.64114	1.64585			0.333333	0.333333	1.33333	0.666667	2.66667	1.33333			0.14725	0.186333
0.14	1.64244	1.6418	1.63752			0.333333	0.333333	1.66667	1.33333	3	3			0.136033	0.233714
0.16	1.63945	1.64113	1.63445			0.666667	0.333333	1.66667	1.33333	2.66667	3			0.125	0.22275
0.18	1.64174	1.63919	1.64525			0.333333	0.333333	1.33333	1	2.66667	2.33333			0.124125	0.2275
0.2	1.63975	1.63299	1.64125			0.333333	0.333333	1	0.666667	2.33333	1.33333			0.127	0.243
0.22	1.63991	1.63552	1.64067			0.333333	0	1.66667	0	3	0.666667			0.147444	0.238
0.24	1.63553	1.63893	1.63833			0	0	1	0	2	0.666667			0.152167	0.150833
0.26	1.63552	1.63685	1.64544			0	0	0.666667	0	4	0.666667			0.162273	0.158429
0.28	1.63517	1.639	1.63879			1.66667	0	1.66667	0.333333	3.66667	1			0.1565	0.216
0.3	1.63773	1.63394	1.63479			1	0	2.33333	1	4	2			0.1265	0.1734
0.32	1.63533	1.63684	1.64008			1	0	2	1	4.33333	3			0.1363	0.140333
0.34	1.63551	1.63874	1.63211			0.333333	0	2.33333	1	3.33333	2.33333			0.179143	0.16575
0.36	1.63693	1.63331	1.6361			0.333333	0	1.33333	1	2	2.33333			0.206333	0.22175
0.38	1.63575	1.63503	1.64156			1	0.333333	1.66667	1	2.66667	2			0.141118	0.21525
0.4	1.6324	1.63407	1.64142			0.333333	0.333333	2.33333	1	5.33333	2			0.148231	0.153
0.42	1.62937	1.63765	1.63977			0.333333	0	4	0.666667	4.33333	1			0.150417	0.188
0.44	1.63312	1.63678	1.63756			0.666667	0.333333	1.66667	0.666667	4	1				0.144833
0.46	1.63566	1.63286	1.64112				0		0.666667		1.33333
0.48	1.63349	1.63744	1.63411				0.333333		0.666667		1.33333
0.5	1.63432	1.6387	1.64262				0.333333		1.33333		2.33333
0.52	1.6284	1.63423	1.63606				0.333333		1		2.66667
0.54	1.63313	1.63557	1.64107				0.333333		1		2
0.56	1.63177	1.63517	1.62795				0		0.666667		1.66667
0.58	1.63268	1.63581	1.63648				0.333333		0.666667		1.66667
0.6	1.6354	1.63783	1.62858				0.333333		0.666667		1
0.62	1.63059	1.64191	1.63669				0.333333		1		1.66667
0.64	1.62932	1.63793	1.62864
0.66	1.63505	1.63853	1.63668
0.68	1.63235	1.63375	1.63783
0.7	1.63301	1.63582	1.63755
0.72	1.63538	1.63835	1.62556
0.74	1.63153	1.63897	1.63536
0.76	1.63108	1.64199	1.6347
0.78	1.62984	1.64042	1.6351
0.8	1.63416	1.63962	1.63451
0.82	1.62681	1.64604	1.63286
0.84	1.62781	1.64043	1.63476
0.86	1.62923	1.64444	1.62953
0.88	1.62759	1.64349	1.63803
0.9	1.62961	1.64673	1.63319
0.92	1.62648	1.64676	1.6392
0.94	1.62895	1.64514	1.63809
0.96	1.62955	1.64784	1.63307
0.98	1.63425	1.64561	1.6315
1	1.63012	1.6468	1.63315
1.02	1.62958	1.64844	1.63704
1.04	1.63392	1.64859	1.63019
1.06	1.63191	1.64915	1.63822
1.08	1.6295	1.65254	1.63913
1.1	1.62972	1.64845	1.64124
1.12	1.62841	1.65592	1.63898
1.14	1.62914	1.65334	1.6388
1.16	1.63203	1.6513	1.63963
1.18	1.63271	1.65065	1.63921
1.2	1.63113	1.6529	1.63996
1.22	1.6311	1.6529	1.63767
1.24	1.62856	1.65008	1.63869
1.26	1.63543	1.65208	1.63778
1.28	1.63108	1.65548	1.63596
1.3	1.63339	1.65851	1.63946
1.32	1.63077	1.65633	1.63544
1.34	1.62873	1.6559	1.64158
1.36	1.63252	1.65863	1.62924
1.38	1.63155	1.65669	1.63687
1.4	1.63108	1.65823	1.64089
1.42	1.62925	1.65595	1.63409
1.44	1.62963	1.6562	1.6379
1.46	1.63215	1.65937	1.63937
1.48	1.63093	1.65813	1.63984
1.5	1.63543	1.65716	1.63961
1.52	1.63353	1.65534	1.64207
1.54	1.63072	1.65639	1.63443
1.56	1.63188	1.65689	1.63901
1.58	1.637	1.65796	1.64594
1.6	1.63535	1.65595	1.63531
1.62	1.63497	1.65586	1.647
1.64	1.63538	1.65688	1.63986
1.66	1.63503	1.65634	1.63365
1.68	1.63453	1.6555	1.64178
1.7	1.63642	1.65365	1.64284
1.72	1.63784	1.65644	1.64282
1.74	1.63685	1.65444	1.63995
1.76	1.63403	1.65769	1.64478
1.78	1.63685	1.65275	1.64367
1.8	1.63582	1.65191	1.64617
1.82	1.63078	1.65267	1.63958
1.84	1.63324	1.43868	1.64084
1.86	1.63492	1.44441	1.64349
1.88	1.63479	1.46198	1.64598
1.9	1.63106	1.50657	1.64089
1.92	1.63249	1.56956	1.65075
1.94	1.63796	1.59165	1.64457
1.96	1.6317	1.59367	1.64075
1.98	1.63411	1.59728	1.63897
2	1.63581	1.5963	1.64681
2.02	1.63654	1.59869	1.6362
2.04	1.636	1.60168	1.64013
2.06	1.63411	1.59661	1.64103
2.08	1.63853	1.59647	1.63071
2.1	1.63504	1.59726	1.63621
2.12	1.6361	1.59936	1.6354
2.14	1.63383	1.6015	1.65129
2.16	1.63416	1.60064	1.64482
2.18	1.6357	1.59789	1.64377
2.2	1.63852	1.59747	1.65201
2.22	1.63616	1.60329	1.64771
2.24	1.63297	1.59993	1.64045
2.26	1.63547	1.59907	1.64904
2.28	1.63232	1.59713	1.63819
2.3	1.63875	1.60469	1.65024
2.32	1.63574	1.6017	1.64377
2.34	1.58903	1.60407	1.64075
2.36	1.54189	1.60176	1.64024
2.38	1.56003	1.60272	1.64736
2.4	1.60035	1.6055	1.64616
2.42	1.60493	1.60483	1.64877
2.44	1.6134	1.60424	1.64547
2.46	1.61332	1.60676	1.6419
2.48	1.61171	1.60595	1.64713
2.5	1.61235	1.6058	1.64392
2.52	1.61252	1.60656	1.64834
2.54	1.61279	1.60872	1.64885
2.56	1.6132	1.60699	1.65284
2.58	1.6145	1.60534	1.6423
2.6	1.61499	1.60877	1.64586
2.62	1.61565	1.61324	1.64638
2.64	1.61729	1.60928	1.64959
2.66	1.61454	1.61072	1.65056
2.68	1.61702	1.61249	1.64855
2.7	1.62014	1.6096	1.65121
2.72	1.61642	1.6087	1.65046
2.74	1.61448	1.60817	1.64756
2.76	1.61464	1.61217	1.64447
2.78	1.61428	1.61249	1.64667
2.8	1.61718	1.61084	1.65482
2.82	1.61668	1.61184	1.64631
2.84	1.61139	1.61187	1.64482
2.86	1.61412	1.61283	1.64635
2.88	1.61795	1.61312	1.64571
2.9	1.61381	1.61521	1.63989
2.92	1.61796	1.61616	1.65133
2.94	1.61803	1.61587	1.64095
2.96	1.57268	1.61377	1.63965
2.98	1.57862	1.61386	1.64569
3	1.60402	1.61669	1.63755
3.02	1.60786	1.61882	1.64981
3.04	1.60725	1.6209	1.64236
3.06	1.60859	1.62079	1.64075
3.08	1.61481	1.62142	1.64935
3.1	1.61622	1.62153	1.6423
3.12	1.61337	1.62392	1.64046
3.14	1.61578	1.62334	1.65088
3.16	1.61986	1.62537	1.64569
3.18	1.61568	1.62161	1.64396
3.2	1.61652	1.62108	1.6419
3.22	1.61894	1.62464	1.65241
3.24	1.61831	1.6234	1.64005
3.26	1.61996	1.62269	1.64527
3.28	1.61945	1.62453	1.64241
3.3	1.61841	1.62642	1.64805
3.32	1.62357	1.62529	1.64455
3.34	1.62042	1.62536	1.64806
3.36	1.62647	1.6253	1.65077
3.38	1.622	1.62505	1.6489
3.4	1.62372	1.62856	1.64924
3.42	1.62831	1.62886	1.64972
3.44	1.62104	1.62328	1.65015
3.46	1.62123	1.62864	1.64851
3.48	1.63087	1.62819	1.64447
3.5	1.62698	1.62506	1.65176
3.52	1.63006	1.62874	1.63891
3.54	1.62672	1.63179	1.6395
3.56	1.62182	1.63126	1.64086
3.58	1.63265	1.63212	1.64466
3.6	1.63431	1.63408	1.64108
3.62	1.62775	1.63159	1.65417
3.64	1.63222	1.63291	1.64411
3.66	1.62449	1.63282	1.64377
3.68	1.62926	1.63229	1.64988
3.7	1.63299	1.63418	1.64446
3.72	1.62393	1.63128	1.64893
3.74	1.62652	1.63597	1.64615
3.76	1.63063	1.63507	1.64377
3.78	1.62384	1.63507	1.63891
3.8	1.63088	1.63334	1.64302
3.82	1.62928	1.63481	1.64083
3.84	1.54216	1.63512	1.64829
3.86	1.49829	1.63698	1.64496
3.88	1.54772	1.63629	1.6477
3.9	1.59854	1.63847	1.64297
3.92	1.61171	1.63993	1.64544
3.94	1.62137	1.64008	1.6491
3.96	1.61474	1.63818	1.64203
3.98	1.61971	1.63454	1.6428
4	1.62106	1.63454	1.64252
4.02	1.62724	1.63741	1.64967
4.04	1.62132	1.63961	1.63911
4.06	1.62656	1.63854	1.64936
4.08	1.63283	1.64234	1.64758
4.1	1.62731	1.6409	1.64087
4.12	1.62634	1.64091	1.6462
4.14	1.62989	1.64052	1.64058
4.16	1.62576	1.63936	1.64
4.18	1.62657	1.64243	1.64066
4.2	1.62903	1.64249	1.64125
4.22	1.63123	1.64192	1.64146
4.24	1.63636	1.64472	1.65155
4.26	1.63206	1.64251	1.64603
4.28	1.63385	1.64605	1.64368
4.3	1.63969	1.64315	1.64051
4.32	1.63538	1.64607	1.64403
4.34	1.63612	1.64693	1.6475
4.36	1.63944	1.64638	1.63951
4.38	1.64058	1.64738	1.6373
4.4	1.47229	1.64785	1.64687
4.42	1.49051	1.64828	1.6474
4.44	1.54719	1.64799	1.64348
4.46	1.59722	1.43589	1.64162
4.48	1.60807	1.44455	1.64304
4.5	1.61134	1.46371	1.64812
4.52	1.61311	1.49963	1.63928
4.54	1.61839	1.56003	1.63672
4.56	1.6202	1.58789	1.64868
4.58	1.62149	1.59337	1.64283
4.6	1.62026	1.5942	1.6462
4.62	1.61867	1.59445	1.64373
4.64	1.62261	1.59461	1.63893
4.66	1.63163	1.59565	1.63963
4.68	1.62518	1.59874	1.64643
4.7	1.62921	1.60242	1.63663
4.72	1.64163	1.60209	1.64832
4.74	1.63669	1.60134	1.64797
4.76	1.62998	1.60376	1.64096
4.78	1.64553	1.60125	1.64699
4.8	1.64199	1.60118	1.64231
4.82	1.64019	1.60618	1.64146
4.84	1.64631	1.60168	1.6417
4.86	1.6509	1.60269	1.63756
4.88	1.64914	1.60472	1.64385
4.9	1.64916	1.6086	1.64953
4.92	1.6454	1.60671	1.63705
4.94	1.64073	1.61078	1.64348
4.96	1.64321	1.61125	1.64931
4.98	1.64758	1.61287	1.64374
5	1.47009	1.61406	1.64447
5.02	1.5015	1.61487	1.64701
5.04	1.55389	1.61558	1.6481
5.06	1.59781	1.61204	1.65813
5.08	1.60393	1.61775	1.64684
5.1	1.61481	1.616	1.64827
5.12	1.61318	1.61787	1.64018
5.14	1.62377	1.61828	1.6419
5.16	1.62798	1.61796	1.64395
5.18	1.62555	1.62233	1.64574
5.2	1.62273	1.62482	1.64501
5.22	1.63541	1.62116	1.64561
5.24	1.63941	1.6234	1.64054
5.26	1.63709	1.62557	1.64665
5.28	1.62975	1.62049	1.64915
5.3	1.63837	1.61997	1.65049
5.32	1.63093	1.62232	1.6441
5.34	1.63592	1.62002	1.64147
5.36	1.64287	1.62426	1.64039
5.38	1.63589	1.62657	1.63894
5.4	1.64222	1.62637	1.63759
5.42	1.63777	1.62613	1.64847
5.44	1.63983	1.62856	1.64964
5.46	1.64056	1.62751	1.64028
5.48	1.642	1.62661	1.64914
5.5	1.64303	1.63079	1.64623
5.52	1.63914	1.62944	1.64387
5.54	1.64358	1.6311	1.64709
5.56	1.52035	1.63296	1.64523
5.58	1.49214	1.63478	1.64722
5.6	1.53502	1.63297	1.64718
5.62	1.58857	1.6351	1.64271
5.64	1.60961	1.6327	1.64229
5.66	1.60681	1.63528	1.64924
5.68	1.61499	1.63503	1.64387
5.7	1.61914	1.63895	1.65158
5.72	1.62093	1.63139	1.64451
5.74	1.62092	1.63601	1.65092
5.76	1.62293	1.63503	1.6448
5.78	1.62129	1.63702	1.6496
5.8	1.62409	1.64015	1.64808
5.82	1.62888	1.6381	1.63956
5.84	1.63272	1.63931	1.64937
5.86	1.63255	1.63634	1.64267
5.88	1.63561	1.63715	1.64276
5.9	1.63595	1.64148	1.63738
5.92	1.63757	1.64073	1.64474
5.94	1.63667	1.63982	1.63481
5.96	1.63867	1.64145	1.64497
5.98	1.63756	1.63888	1.64033
6	1.63979	1.64198	1.64451
6.02	1.64158	1.64036	1.64074
6.04	1.63923	1.64389	1.64962
6.06	1.63815	1.64356	1.64319
6.08	1.64217	1.64483	1.64159
6.1	1.63903	1.64792	1.64086
6.12	1.63847	1.64551	1.64326
6.14	1.63979	1.64457	1.6374
6.16	1.63464	1.64689	1.64912
6.18	1.64188	1.64515	1.64961
6.2	1.63503	1.44368	1.64562
6.22	1.47152	1.45202	1.6549
6.24	1.48889	1.46809	1.64578
6.26	1.53662	1.49516	1.64676
6.28	1.59116	1.54814	1.64725
6.3	1.6006	1.5854	1.63982
6.32	1.6028	1.59061	1.64312
6.34	1.60926	1.59056	1.64441
6.36	1.60965	1.59385	1.65028
6.38	1.61647	1.59507	1.64842
6.4	1.61825	1.59325	1.64517
6.42	1.61838	1.59807	1.65014
6.44	1.6222	1.59912	1.64942
6.46	1.62531	1.59945	1.65771
6.48	1.62743	1.59893	1.65973
6.5	1.62614	1.59958	1.6633
6.52	1.63241	1.59623	1.6578
6.54	1.63316	1.60089	1.655
6.56	1.63596	1.60135	1.65631
6.58	1.62803	1.60215	1.64788
6.6	1.63235	1.60595	1.64552
6.62	1.63042	1.60466	1.65708
6.64	1.62656	1.60775	1.65405
6.66	1.62531	1.60543	1.64952
6.68	1.6286	1.60611	1.64754
6.7	1.62846	1.60857	1.65056
6.72	1.62718	1.6103	1.64757
6.74	1.62781	1.61179	1.63933
6.76	1.63241	1.61301	1.64811
6.78	1.62978	1.61374	1.64958
6.8	1.63161	1.61685	1.64833
6.82	1.63017	1.61924	1.64879
6.84	1.63186	1.61899	1.65592
6.86	1.48303	1.61928	1.64619
6.88	1.4844	1.62001	1.64244
6.9	1.51669	1.62255	1.64452
6.92	1.55911	1.62086	1.64197
6.94	1.59495	1.62383	1.64324
6.96	1.60469	1.62378	1.64128
6.98	1.61119	1.62749	1.65153
7	1.61282	1.63285	1.64768
7.02	1.62145	1.63318	1.64607
7.04	1.62764	1.62959	1.64944
7.06	1.62634	1.63248	1.65831
7.08	1.63145	1.63916	1.65071
7.1	1.63523	1.63639	1.65037
7.12	1.64024	1.64003	1.64769
7.14	1.63788	1.64	1.64783
7.16	1.56234	1.64411	1.64748
7.18	1.48764	1.64234	1.64836
7.2	1.51176	1.46209	1.64784
7.22	1.5452	1.44939	1.65437
7.24	1.58566	1.45428	1.65099
7.26	1.60865	1.47561	1.65567
7.28	1.61602	1.5066	1.65434
7.3	1.62302	1.56302	1.65742
7.32	1.63329	1.59114	1.64877
7.34	1.63322	1.59586	1.64826
7.36	1.64159	1.59626	1.65037
7.38	1.63818	1.60188	1.65134
7.4	1.64408	1.60508	1.6479
7.42	1.51875	1.60376	1.65265
7.44	1.48588	1.60529	1.65418
7.46	1.51529	1.60996	1.6523
7.48	1.5556	1.61131	1.65136
7.5	1.59738	1.61901	1.652
7.52	1.61079	1.61845	1.65657
7.54	1.62108	1.62008	1.65876
7.56	1.62359	1.62022	1.66046
7.58	1.63196	1.62286	1.65325
7.6	1.63427	1.62896	1.65978
7.62	1.63649	1.62991	1.6539
7.64	1.63774	1.62903	1.65042
7.66	1.64399	1.62557	1.65498
7.68	1.49675	1.63566	1.65177
7.7	1.49316	1.63379	1.65215
7.72	1.52353	1.63557	1.65152
7.74	1.56517	1.63565	1.65206
7.76	1.60013	1.63553	1.65724
7.78	1.61306	1.6363	1.6489
7.8	1.61626	1.64139	1.65367
7.82	1.62161	1.64235	1.65378
7.84	1.62611	1.6435	1.65596
7.86	1.63347	1.64337	1.65983
7.88	1.63453	1.64864	1.6565
7.9	1.63982	1.64475	1.64385
7.92	1.62317	1.64537	1.65021
7.94	1.48804	1.45129	1.64656
7.96	1.50759	1.4543	1.65152
7.98	1.53861	1.46846	1.64022
8	1.58109	1.48722	1.64353
8.02	1.60533	1.53145	1.65604
8.04	1.61402	1.58549	1.65421
8.06	1.62104	1.59695	1.65337
8.08	1.6259	1.59895	1.64744
8.1	1.63214	1.60142	1.65586
8.12	1.63497	1.604	1.6583
8.14	1.63682	1.60905	1.64794
8.16	1.64364	1.60983	1.65422
8.18	1.61352	1.61133	1.6458
8.2	1.48269	1.61482	1.64483
8.22	1.50353	1.61247	1.65048
8.24	1.53684	1.61152	1.65575
8.26	1.57141	1.61454	1.64449
8.28	1.60018	1.61587	1.65182
8.3	1.60992	1.61694	1.6466
8.32	1.61948	1.62418	1.65781
8.34	1.6227	1.62226	1.65524
8.36	1.6252	1.62578	1.65248
8.38	1.63103	1.62482	1.65085
8.4	1.6371	1.63156	1.65574
8.42	1.64163	1.63079	1.64916
8.44	1.61672	1.63323	1.64738
8.46	1.4879	1.63328	1.65183
8.48	1.50196	1.63359	1.65474
8.5	1.54039	1.63946	1.64917
8.52	1.57466	1.64404	1.65724
8.54	1.60361	1.6372	1.65981
8.56	1.61531	1.64804	1.65781
8.58	1.61837	1.64468	1.65629
8.6	1.62424	1.6496	1.65783
8.62	1.63347	1.6487	1.64696
8.64	1.63359	1.65147	1.65392
8.66	1.63314	1.64565	1.65139
8.68	1.58927	1.45385	1.65516
8.7	1.4988	1.46125	1.6565
8.72	1.52101	1.47518	1.6599
8.74	1.5511	1.50665	1.65243
8.76	1.5952	1.55921	1.65298
8.78	1.60751	1.59593	1.64864
8.8	1.61564	1.59828	1.64876
8.82	1.62193	1.60142	1.65042
8.84	1.62961	1.60411	1.65737
8.86	1.63161	1.60899	1.64604
8.88	1.63111	1.6152	1.65294
8.9	1.64029	1.6151	1.65165
8.92	1.63816	1.61961	1.65321
8.94	1.61742	1.61624	1.65396
8.96	1.48698	1.6197	1.65564
8.98	1.50747	1.61852	1.64675
9	1.53538	1.62054	1.65683
9.02	1.57732	1.62448	1.65421
9.04	1.60365	1.62669	1.65021
9.06	1.61491	1.62898	1.65593
9.08	1.62542	1.6326	1.65568
9.1	1.62887	1.6382	1.66056
9.12	1.63598	1.63407	1.65857
9.14	1.63528	1.6356	1.66201
9.16	1.6398	1.63949	1.65338
9.18	1.64057	1.63719	1.64843
9.2	1.57004	1.64256	1.65879
9.22	1.49484	1.64431	1.66038
9.24	1.52195	1.6435	1.65561
9.26	1.55603	1.65141	1.65495
9.28	1.59508	1.64626	1.66024
9.3	1.60885	1.65294	1.65432
9.32	1.61925	1.651	1.66653
9.34	1.62268	1.65031	1.66051
9.36	1.63014	1.64709	1.66065
9.38	1.63468	1.45638	1.65675
9.4	1.63728	1.46243	1.65926
9.42	1.64117	1.47655	1.65257
9.44	1.64266	1.49921	1.65309
9.46	--	1.55091	1.65177
9.48	--	1.59411	1.66167
9.5	--	1.59994	1.65639

## Sheet: S2_Fig
Panel A	F340/F380			Panel B	Oscillation frequency (min-1)							Panel C	F340/F380			Panel D	Oscillation frequency (min-1)
				Mean	0.539095	0.0136054	2.20576	0.0578231	3.49367	0.510204						Mean	0.782609	0.0155039	2.26087	0.0930233	3.71015	0.294574
				SEM	0.0459498	0.0066967	0.079988	0.0136972	0.10639	0.0349339						SEM	0.0879391	0.0108316	0.1689	0.0338745	0.28373	0.0658209
				[Ca2+]o (mM)	0.1	0.1	0.3	0.3	1	1						[Ca2+]o (mM)	0.1	0.1	0.3	0.3	1	1
Time (min)	Control	2-APB			Control	2-APB	Control	2-APB	Control	2-APB		Time (min)	YFP	YFP-Orai1-E106Q			YFP	YFP-Orai1-E106Q	YFP	YFP-Orai1-E106Q	YFP	YFP-Orai1-E106Q
0	0.62137	0.61755			0.666667	0	2.66667	0	4.66667	0.333333		0	0.73571	0.74301			0	0	0	0	0	1
0.03333	0.62428	0.61976			0.666667	0	2.33333	0	4	0.333333		0.03333	0.74161	0.74194			0.333333	0	1.66667	0.666667	2.66667	1.33333
0.06667	0.59381	0.6288			0.333333	0	2.66667	0	4	0.333333		0.06667	0.7441	0.74967			0.666667	0	2	0.666667	2.66667	1
0.1	0.5877	0.6289			1	0	3	0		0.333333		0.1	0.73942	0.73812			0.666667	0	1.66667	0.333333	3.33333	0.666667
0.13333	0.60174	0.64321			0.666667	0	2.66667	0	2	0		0.13333	0.73828	0.73472			0.666667	0	2.33333	0	3.66667	0.333333
0.16667	0.60279	0.65089			0.333333	0	2.33333	0	4	0.333333		0.16667	0.73313	0.73874			0.333333	0	1.66667	0	3	0.333333
0.2	0.58662	0.64			1	0	2.66667	0	3.33333	0.333333		0.2	0.73875	0.73876			0.333333	0	2	0.333333	2.66667	0.666667
0.23333	0.58748	0.63785			0.666667	0	2.66667	0	4	0.333333		0.23333	0.73379	0.75142			1	0	3.33333	0.333333	4.66667	0.666667
0.26667	0.6136	0.64212			0	0	1	0	2.66667	0.666667		0.26667	0.73789	0.75163			1	0	2.33333	0	4.33333	0
0.3	0.61388	0.64372			0	0	1.66667	0	3	0		0.3	0.74101	0.75087			1.33333	0	3	0	4	0
0.33333	0.61574	0.63801			0.666667	0	2.33333	0	3.33333	0		0.33333	0.73626	0.74307			1.66667	0	4	0	7	0
0.36667	0.61264	0.65909			2.33333	0	3.66667	0	4.66667	0.333333		0.36667	0.73968	0.7426			1	0	2.33333	0	5	0
0.4	0.59857	0.64672			0.666667	0	2.66667	0	3.66667	0.333333		0.4	0.73566	0.7431			1.33333	0	3	0	5.33333	0
0.43333	0.59637	0.65474			0.666667	0	2.66667	0	4	0.666667		0.43333	0.74098	0.73534			1.66667	0	3.66667	0	5.66667	0.333333
0.46667	0.61125	0.64381			0.666667	0	1.66667	0	2.66667	0.333333		0.46667	0.7271	0.74139			0.666667	0	2	0	2.66667	0.333333
0.5	0.61383	0.65755			0.666667	0	2.66667	0	4.33333	0		0.5	0.75049	0.74077			0.666667	0	2	0	3	0
0.53333	0.60813	0.65193			0.333333	0	2	0	3	0.666667		0.53333	0.74452	0.74339			0.333333	0	1.66667	0	3.33333	0
0.56667	0.60838	0.65502			0.666667	0	2.66667	0	3.33333	0.333333		0.56667	0.75045	0.72988			0.666667	0	2.33333	0	3.66667	0
0.6	0.59908	0.65052			0.666667	0	2	0	4	0.333333		0.6	0.75229	0.72781			0.666667	0.333333	2	1	4	2
0.63333	0.5966	0.64132			0.666667	0	2	0	2.66667	0.666667		0.63333	0.74731	0.7337			0.666667	0	2	0	3	0
0.66667	0.61115	0.63391			0.666667	0	3	0	3.66667	0.666667		0.66667	0.73872	0.73424			0.666667	0	2	0	3.66667	0.333333
0.7	0.61624	0.63032			0.666667	0	2.33333	0	3.66667	0.333333		0.7	0.75295	0.74322			0.666667	0	2.33333	0	3.66667	0
0.73333	0.61396	0.6207			0.666667	0	1.66667	0.333333	2.33333	0.333333		0.73333	0.73948	0.73633			1	0	2.66667	0	4.33333	0
0.76667	0.61742	0.61915			1	0	3	0	4.66667	0		0.76667	0.75202	0.73859				0		0		0
0.8	0.61181	0.62655			0.666667	0	2.66667	0	4	0		0.8	0.75563	0.73266				0		0		0
0.83333	0.61597	0.6404			0.666667	0	2.66667	0	4.66667	0		0.83333	0.75453	0.72435				0		0		0
0.86667	0.62499	0.63405			1.33333	0	2.66667	0	4	0.333333		0.86667	0.74678	0.73386				0		0		0
0.9	0.62307	0.62389			0.333333	0	4	0	5.33333	0.333333		0.9	0.75341	0.72879				0		0		0.333333
0.93333	0.62598	0.64258			0.666667	0	2.66667	0	4.33333	0.333333		0.93333	0.7472	0.73565				0		0		0
0.96667	0.62147	0.64177			0.333333	0	2.33333	0	3	0		0.96667	0.75178	0.72615				0		0		0.333333
1	0.60987	0.64858			0.666667	0	2.33333	0	3.66667	0		1	0.73799	0.73682				0		0		0
1.03333	0.61542	0.6422			1.33333	0	3.33333	0	4.66667	0.333333		1.03333	0.74434	0.73656				0		0		0.333333
1.06667	0.6326	0.64046			1.33333	0	3	0	4.66667	0		1.06667	0.75317	0.73554				0		0		0.333333
1.1	0.63714	0.62851			0.666667	0	2	0	4	0		1.1	0.74671	0.73972				0.333333		0.333333		0.333333
1.13333	0.63166	0.62039			0.666667	0	2.66667	0	3.66667	0.333333		1.13333	0.748	0.74412				0		0.333333		0.333333
1.16667	0.62586	0.62042			0.666667	0	2.33333	0	3.33333	0		1.16667	0.75681	0.73983				0		0		0
1.2	0.62236	0.61994			0.333333	0	1.33333	0	2.66667	0.333333		1.2	0.75105	0.72509				0		0		0.333333
1.23333	0.6091	0.63285			0.333333	0.333333	2	0	4	0.666667		1.23333	0.75603	0.72789				0		0		0.333333
1.26667	0.60701	0.63209			1	0	2.66667	0.333333	4.33333	0.666667		1.26667	0.75826	0.73209				0		0		0
1.3	0.62464	0.62618			0.666667	0	2	0.333333	3.66667	1		1.3	0.77212	0.74418				0		0		0
1.33333	0.62576	0.62305			0.333333	0	2	0	3	0.666667		1.33333	0.77173	0.73798				0		0		1
1.36667	0.62747	0.61571			0.333333	0	2.66667	0	4.33333	1		1.36667	0.7773	0.73511				0		0		0
1.4	0.62372	0.6168			0.666667	0	2.33333	0	4.33333	0.333333		1.4	0.77741	0.73855				0		0		0
1.43333	0.61144	0.61344			0.666667	0	2.66667	0.333333	3	1		1.43333	0.78292	0.73889
1.46667	0.60695	0.62126			0	0	0	0	0.333333	1.33333		1.46667	0.79227	0.72896
1.5	0.6108	0.62725			0.333333	0	2	0	3.66667	0.333333		1.5	0.78834	0.71986
1.53333	0.63678	0.62424			0	0.333333	1.66667	0.666667	3.33333	1.33333		1.53333	0.79027	0.73648
1.56667	0.63755	0.61722			0.333333	0	2.33333	0.333333	4	1.33333		1.56667	0.78608	0.73988
1.6	0.63064	0.62815			0.333333	0	2.33333	0	4.33333	1		1.6	0.80611	0.73861
1.63333	0.63019	0.62863			0.333333	0	2	0.333333	3.66667	1		1.63333	0.81073	0.72233
1.66667	0.62337	0.62101			0.333333	0.333333	2	0.333333	4	1		1.66667	0.82075	0.72824
1.7	0.61294	0.63066			0.666667	0	3	0	4	0.333333		1.7	0.81494	0.72376
1.73333	0.6158	0.63494			0.666667	0	2	0	3.66667	0.666667		1.73333	0.7978	0.73627
1.76667	0.63557	0.64412			0.333333	0	2	0	3.66667	0.666667		1.76667	0.81547	0.72515
1.8	0.64537	0.63555			0.333333	0	2	0	2.66667	0.666667		1.8	0.81068	0.72607
1.83333	0.65116	0.63879			0.333333	0	2	0	3.33333	1		1.83333	0.81269	0.72451
1.86667	0.65178	0.63247			0.333333	0	2.33333	0	4.33333	0.666667		1.86667	0.80627	0.72339
1.9	0.64967	0.62806			0.666667	0	2.33333	0	4	1		1.9	0.8211	0.73401
1.93333	0.64769	0.63984			0.666667	0	2.33333	0	4	0.666667		1.93333	0.8308	0.73936
1.96667	0.64455	0.62898			1	0	3	0	4.66667	0.333333		1.96667	0.83348	0.72675
2	0.63193	0.62434			0.666667	0	2.33333	0	3.33333	0		2	0.84955	0.73689
2.03333	0.64898	0.62271			1	0	3	0	4.33333	0		2.03333	0.84436	0.7471
2.06667	0.66386	0.62488			0.666667	0	2	0.333333	3.66667	0.666667		2.06667	0.84845	0.73337
2.1	0.67836	0.63853			0.333333	0	2.33333	0	3.66667	0.333333		2.1	0.86476	0.73386
2.13333	0.67561	0.62568			0.666667	0	3	0	4.33333	0.666667		2.13333	0.86871	0.74445
2.16667	0.68034	0.63494			1	0	3.33333	0	5	0		2.16667	0.87934	0.74108
2.2	0.68264	0.62774			1.66667	0	2.66667	0	3.33333	0		2.2	0.88961	0.74028
2.23333	0.69164	0.6275			0	0	1.66667	0	3	0.333333		2.23333	0.89771	0.74713
2.26667	0.70325	0.63613			0.333333	0	2	0	2.66667	0.333333		2.26667	0.91409	0.75822
2.3	0.69242	0.6386			0	0	2	0	3	0.666667		2.3	0.96289	0.76368
2.33333	0.69394	0.65004			0	0	1.33333	0	2.33333	0.333333		2.33333	0.995	0.76615
2.36667	0.71978	0.63901			0.333333	0	2	0	2.33333	0.666667		2.36667	0.98402	0.73031
2.4	0.73319	0.64411			0	0	1.33333	0	2	0.333333		2.4	1.00179	0.74626
2.43333	0.73809	0.65271			0	0	1.33333	0	2	0.666667		2.43333	1.90478	0.76231
2.46667	0.74435	0.65709			0	0	1.33333	0.333333	2.33333	0.666667		2.46667	1.68454	0.74981
2.5	0.76311	0.6526			0.333333	0	1.66667	0	2.66667	0		2.5	1.22792	0.7549
2.53333	0.80597	0.6424			0	0	1	0	2	0.666667		2.53333	0.87249	0.75104
2.56667	0.81692	0.65113			0	0.333333	0.666667	0.333333	2.66667	1		2.56667	0.82922	0.75108
2.6	0.81669	0.63746			0	0	1.33333	0	3.33333	1		2.6	0.82954	0.73995
2.63333	0.83136	0.65325			0	0	0.666667	0		1		2.63333	0.81814	0.74931
2.66667	0.85512	0.64326			0	0	0	0	0	0.333333		2.66667	0.8246	0.75175
2.7	1.30213	0.64615				0		0		0.333333		2.7	0.81934	0.69998
2.73333	1.70352	0.64361				0		0		1		2.73333	0.84367	0.75206
2.76667	1.57583	0.64313				0		0		0.666667		2.76667	0.84895	0.75083
2.8	1.35675	0.64519				0		0		0.666667		2.8	0.8407	0.74946
2.83333	0.9547	0.65233				0		0		0.666667		2.83333	0.86085	0.74723
2.86667	0.72979	0.65853				0		0		0.666667		2.86667	0.87325	0.75986
2.9	0.70055	0.66993				0		0.333333		0.666667		2.9	0.86001	0.74087
2.93333	0.70034	0.68404				0		0		0.666667		2.93333	0.86759	0.75917
2.96667	0.70512	0.68264				0		0.333333		0.666667		2.96667	0.857	0.76255
3	0.71721	0.65975				0		0		0.666667		3	0.85171	0.76635
3.03333	0.7265	0.67086				0		0		0.666667		3.03333	0.85454	0.77043
3.06667	0.73625	0.65895				0		0		0.333333		3.06667	0.85732	0.75401
3.1	0.72284	0.66163				0		0.333333		1		3.1	0.89704	0.74516
3.13333	0.72394	0.66264				0		0.333333		0.666667		3.13333	0.91301	0.75543
3.16667	0.72799	0.67274				0		0		0.666667		3.16667	0.92971	0.74451
3.2	0.72405	0.66891				0		0		1		3.2	0.96769	0.74652
3.23333	0.72823	0.67232				0		0.333333		0.666667		3.23333	1.02659	0.74417
3.26667	0.72699	0.66765										3.26667	1.80562	0.73762
3.3	0.72184	0.67091										3.3	1.57817	0.74927
3.33333	0.73387	0.66561										3.33333	1.07044	0.73567
3.36667	0.73322	0.66332										3.36667	0.8673	0.73949
3.4	0.73176	0.66067										3.4	0.82678	0.74777
3.43333	0.7384	0.66003										3.43333	0.82674	0.73291
3.46667	0.74592	0.64847										3.46667	0.82526	0.73293
3.5	0.76128	0.65859										3.5	0.86463	0.73599
3.53333	0.76307	0.65707										3.53333	0.85229	0.74064
3.56667	0.74952	0.66374										3.56667	0.84863	0.75133
3.6	0.77481	0.66522										3.6	0.83914	0.74708
3.63333	0.82773	0.66143										3.63333	0.84917	0.74579
3.66667	0.82646	0.6574										3.66667	0.85296	0.74574
3.7	0.81518	0.65189										3.7	0.86328	0.75002
3.73333	0.79454	0.65679										3.73333	0.86765	0.74762
3.76667	0.77792	0.66779										3.76667	0.852	0.76217
3.8	0.78216	0.67602										3.8	0.86748	0.76814
3.83333	0.78182	0.67424										3.83333	0.85179	0.7618
3.86667	0.8335	0.66539										3.86667	0.84395	0.75743
3.9	1.36188	0.67231										3.9	0.84119	0.7552
3.93333	1.7112	0.67962										3.93333	0.86354	0.74431
3.96667	1.57655	0.68285										3.96667	0.86371	0.75794
4	1.38121	0.695										4	0.86933	0.74701
4.03333	1.01663	0.68738										4.03333	0.88527	0.74487
4.06667	0.77878	0.67871										4.06667	0.87936	0.74903
4.1	0.75319	0.6646										4.1	0.9193	0.74317
4.13333	0.73128	0.67517										4.13333	0.90704	0.7492
4.16667	0.73783	0.6883										4.16667	0.89928	0.75241
4.2	0.73173	0.68215										4.2	0.93848	0.74875
4.23333	0.73861	0.6745										4.23333	0.96802	0.7468
4.26667	0.74153	0.67725										4.26667	0.92772	0.75649
4.3	0.73499	0.67355										4.3	0.94833	0.74318
4.33333	0.7455	0.69804										4.33333	1.41821	0.75301
4.36667	0.76613	0.70102										4.36667	1.80782	0.75657
4.4	0.7687	0.69962										4.4	1.55188	0.75138
4.43333	0.77263	0.68491										4.43333	1.08324	0.74739
4.46667	0.80941	0.68203										4.46667	0.87685	0.75799
4.5	0.8211	0.68548										4.5	0.86081	0.75406
4.53333	0.84453	0.67213										4.53333	0.87616	0.75112
4.56667	0.84007	0.67639										4.56667	0.86903	0.75964
4.6	0.84144	0.66826										4.6	0.84647	0.75111
4.63333	0.85858	0.66646										4.63333	0.87909	0.75628
4.66667	0.92089	0.68752										4.66667	0.94044	0.74705
4.7	1.79803	0.68762										4.7	0.95602	0.74702
4.73333	1.71388	0.67821										4.73333	0.95084	0.74951
4.76667	1.57009	0.68098										4.76667	1.01633	0.75136
4.8	1.37276	0.68652										4.8	1.85201	0.75417
4.83333	0.98518	0.68979										4.83333	1.54788	0.75785
4.86667	0.80849	0.68844										4.86667	1.01604	0.75914
4.9	0.78585	0.68335										4.9	0.8724	0.76045
4.93333	0.79124	0.68362										4.93333	0.87162	0.75855
4.96667	0.82067	0.67948										4.96667	0.90205	0.76634
5	0.82847	0.70101										5	0.88399	0.76322
5.03333	0.82897	0.68549										5.03333	0.89813	0.76279
5.06667	0.85347	0.69346										5.06667	0.92019	0.75598
5.1	0.85732	0.68941										5.1	0.91019	0.7532
5.13333	0.90381	0.68639										5.13333	0.92716	0.75385
5.16667	0.96022	0.69189										5.16667	0.92948	0.74112
5.2	1.71711	0.69408										5.2	0.91537	0.75934
5.23333	1.67536	0.68659										5.23333	0.93604	0.76303
5.26667	1.49432	0.69427										5.26667	1.0605	0.77679
5.3	1.20155	0.69975										5.3	1.83253	0.77175
5.33333	0.86724	0.69606										5.33333	1.52339	0.76798
5.36667	0.79948	0.72151										5.36667	0.96873	0.77267
5.4	0.79273	0.71758										5.4	0.85059	0.765
5.43333	0.78786	0.71193										5.43333	0.84303	0.76297
5.46667	0.81801	0.72326										5.46667	0.85882	0.7789
5.5	0.83857	0.70551										5.5	0.86149	0.78391
5.53333	0.85869	0.71261										5.53333	0.88211	0.78441
5.56667	0.85581	0.70702										5.56667	0.89568	0.80491
5.6	0.85584	0.70898										5.6	0.90775	0.82974
5.63333	0.91762	0.71283										5.63333	0.92297	0.80991
5.66667	1.11266	0.70743										5.66667	0.88249	0.79687
5.7	1.74816	0.70429										5.7	0.90587	0.78719
5.73333	1.56191	0.71742										5.73333	0.92084	0.77806
5.76667	1.29133	0.72102										5.76667	0.96805	0.78404
5.8	0.91997	0.7231										5.8	0.97116	0.79399
5.83333	0.81301	0.71116										5.83333	1.05576	0.78986
5.86667	0.80155	0.7105										5.86667	1.78286	0.78455
5.9	0.80626	0.72067										5.9	1.46952	0.79197
5.93333	0.81293	0.71715										5.93333	0.94129	0.79664
5.96667	0.81526	0.72247										5.96667	0.85389	0.79292
6	0.82794	0.72928										6	0.88342	0.81034
6.03333	0.8728	0.74551										6.03333	0.88742	0.794
6.06667	0.90229	0.74113										6.06667	0.86402	0.78763
6.1	0.89298	0.75996										6.1	0.87596	0.79792
6.13333	0.88401	0.77101										6.13333	0.88839	0.80219
6.16667	0.86863	0.73884										6.16667	0.87528	0.80462
6.2	0.93566	0.73923										6.2	0.89093	0.7982
6.23333	1.67093	0.733										6.23333	0.87767	0.78964
6.26667	1.52581	0.73286										6.26667	0.90579	0.81814
6.3	1.27378	0.7213										6.3	0.90956	0.80388
6.33333	0.89169	0.71932										6.33333	0.92865	0.80732
6.36667	0.81611	0.72277										6.36667	0.9551	0.81359
6.4	0.82051	0.72727										6.4	1.05309	0.81175
6.43333	0.83489	0.73113										6.43333	1.86177	0.79495
6.46667	0.84819	0.73474										6.46667	1.53546	0.79758
6.5	0.8314	0.73176										6.5	1.0035	0.79514
6.53333	0.82903	0.72401										6.53333	0.87551	0.78757
6.56667	0.85604	0.74201										6.56667	0.85861	0.79435
6.6	0.86047	0.75283										6.6	0.89372	0.8181
6.63333	0.86721	0.73169										6.63333	0.89516	0.7994
6.66667	0.86718	0.72599										6.66667	0.88982	0.79298
6.7	0.84837	0.74764										6.7	0.90115	0.79841
6.73333	0.84006	0.74559										6.73333	0.90227	0.80228
6.76667	0.85839	0.72617										6.76667	0.89297	0.79465
6.8	0.89321	0.73422										6.8	0.90074	0.79897
6.83333	1.6522	0.72193										6.83333	0.92091	0.80638
6.86667	1.59334	0.73175										6.86667	0.94057	0.81179
6.9	1.43644	0.73593										6.9	0.92602	0.82188
6.93333	1.08001	0.74869										6.93333	0.93969	0.80246
6.96667	0.88091	0.75795										6.96667	1.00534	0.7976
7	0.84362	0.73771										7	1.77592	0.79283
7.03333	0.83589	0.74636										7.03333	1.60756	0.79295
7.06667	0.82519	0.74416										7.06667	1.10319	0.78048
7.1	0.85696	0.74725										7.1	0.90395	0.77209
7.13333	0.88324	0.76673										7.13333	0.8728	0.78592
7.16667	0.87799	0.74495										7.16667	0.86298	0.77053
7.2	0.87571	0.74613										7.2	0.86032	0.782
7.23333	0.89365	0.74308										7.23333	0.86308	0.78503
7.26667	0.91056	0.74928										7.26667	0.90138	0.79477
7.3	0.96087	0.73911										7.3	0.91651	0.7804
7.33333	1.65484	0.738										7.33333	0.95403	0.78401
7.36667	1.70324	0.73642										7.36667	1.02454	0.79387
7.4	1.65637	0.73722										7.4	1.82429	0.80339
7.43333	1.51519	0.74084										7.43333	1.6196	0.80506
7.46667	1.16446	0.74431										7.46667	1.29434	0.8132
7.5	0.97915	0.76012										7.5	0.94789	0.80941
7.53333	0.92264	0.75507										7.53333	0.89732	0.79302
7.56667	0.91331	0.75379										7.56667	0.92381	0.79268
7.6	0.94282	0.75526										7.6	0.99905	0.79369
7.63333	0.97889	0.77159										7.63333	1.01008	0.78319
7.66667	1.64043	0.77372										7.66667	1.2963	0.78961
7.7	1.7899	0.77191										7.7	1.76995	0.78087
7.73333	1.75162	0.7685										7.73333	1.53088	0.79298
7.76667	1.54388	0.78521										7.76667	1.0659	0.8058
7.8	1.29904	0.76062										7.8	0.87766	0.82193
7.83333	1.01294	0.76156										7.83333	0.88958	0.80889
7.86667	0.96124	0.76391										7.86667	0.95167	0.83515
7.9	0.9328	0.76911										7.9	0.94872	0.82984
7.93333	1.00145	0.77979										7.93333	0.96102	0.82771
7.96667	1.76912	0.78171										7.96667	1.16343	0.82162
8	1.81399	0.78454										8	1.78251	0.8241
8.03333	1.63418	0.77917										8.03333	1.53647	0.81169
8.06667	1.38091	0.77102										8.06667	1.10264	0.79282
8.1	1.07573	0.78527										8.1	0.91863	0.79058
8.13333	0.97453	0.80486										8.13333	0.90613	0.79167
8.16667	0.97882	0.80088										8.16667	0.92572	0.80937
8.2	1.00585	0.77601										8.2	0.9486	0.81055
8.23333	1.065	0.77602										8.23333	0.96506	0.83528
8.26667	1.80038	0.76865										8.26667	1.10331	0.84543
8.3	1.71995	0.79115										8.3	1.76866	0.84016
8.33333	1.44251	0.84278										8.33333	1.52929	0.84099
8.36667	1.15029	0.85944										8.36667	1.07096	0.83821
8.4	0.99705	1.00939										8.4	0.92307	0.83649
8.43333	0.98794	1.75452										8.43333	0.92588	0.83244
8.46667	0.99057	1.58029										8.46667	0.9214	0.82686
8.5	1.02345	1.30872										8.5	0.93446	0.81818
8.53333	1.52323	0.91728										8.53333	0.9945	0.82764
8.56667	1.73134	0.7442										8.56667	1.02314	0.83188
8.6	1.51289	0.71736										8.6	1.76219	0.8401
8.63333	1.17287	0.71335										8.63333	1.60055	0.82984
8.66667	0.98159	0.72149										8.66667	1.14633	0.82465
8.7	0.96774	0.72233										8.7	0.95811	0.82893
8.73333	0.98747	0.71408										8.73333	0.92688	0.81145
8.76667	1.01802	0.72019										8.76667	0.9391	0.81298
8.8	1.57516	0.71542										8.8	0.9539	0.82702
8.83333	1.72311	0.71765										8.83333	0.9814	0.84574
8.86667	1.51785	0.72384										8.86667	0.97671	0.85625
8.9	1.13228	0.71529										8.9	1.05634	0.86021
8.93333	0.94739	0.71637										8.93333	1.7591	0.86308
8.96667	0.982	0.72066										8.96667	1.46769	0.87684
9	1.01456	0.74818										9	1.00564	0.84514
9.03333	1.03565	0.7528										9.03333	0.90541	0.84566
9.06667	1.73969	0.74767										9.06667	0.90209	0.83489
9.1	1.59416	0.75062										9.1	0.93444	0.83352
9.13333	1.24145	0.75441										9.13333	0.95183	0.82494
9.16667	0.95683	0.7759										9.16667	0.9651	0.84637
9.2	0.9166	0.7542										9.2	1.37461	0.83409
9.23333	0.9607	0.76848										9.23333	1.67767	0.84329
9.26667	0.97869	0.77033										9.26667	1.33858	0.85771
9.3	1.02816	0.77204										9.3	0.92681	0.92233
9.33333	1.83858	0.77114										9.33333	0.87077	0.92835
9.36667	1.68226	0.77115										9.36667	0.89602	0.97851
9.4	1.30844	0.77379										9.4	0.96651	0.93574
9.43333	0.9861	0.77693										9.43333	0.99734	0.90711
9.46667	0.95389	0.78027										9.46667	1.03051	0.88005
9.5	0.93727	0.79682										9.5	1.74395	0.92209
9.53333	0.97253	0.79264										9.53333	1.52282	1.50202
9.56667	0.99266	0.80087										9.56667	1.05166	1.7084
9.6	1.07548	0.79951										9.6	0.91649	1.65271
9.63333	1.83009	0.80215										9.63333	0.89921	1.56528
9.66667	1.72355	0.79142										9.66667	0.91584	1.39021
9.7	1.44022	0.7856										9.7	0.93325	1.24195
9.73333	1.00614	0.82942										9.73333	0.93602	1.0292
9.76667	0.9529	0.87064										9.76667	0.97091	0.90162
9.8	1.0069	1.61358										9.8	1.64949	0.88494
9.83333	1.00394	1.65089										9.83333	1.6402	0.8689
9.86667	1.0025	1.4415										9.86667	1.31075	0.94268
9.9	1.04325	1.11638										9.9	0.92455	1.07141
9.93333	1.7764	0.80784										9.93333	0.89796	1.08738
9.96667	1.61581	0.73843										9.96667	0.93052	1.09809
10	1.3018	0.73208										10	0.95569	0.999

## Sheet: S3_Fig
Panel A	F340/F380					Panel B	SOCE rate, dF/dt (min-1)			Panel C	SOCE amplitude (DF340/F380)					Panel D	Release amplitude (DF340/F380)				Panel E	F340/F380					Panel F	SOCE rate, dF/dt (min-1)			Panel G	SOCE amplitude (DF340/F380)
						Mean	1.49284	1.12843		Mean	0.537497	0.434237	0.251517	0.21055		Mean	0.696357	0.758977									Mean	15.0671	8.37876		Mean	2.74919	2.61618	1.90465	1.98102
						SEM	0.122344	0.082103		SEM	0.0274978	0.0217487	0.0104346	0.00896663		SEM	0.03086	0.0356391									SEM	1.21763	0.70451		SEM	0.0934431	0.121387	0.0540208	0.0767103
	Control		TRIC-A								Peak		Sustained									Control		TRIC-A								Peak		Sustained
Time (min)	Mean	SEM	Mean	SEM			Control	TRIC-A			Control	TRIC-A	Control	TRIC-A			Control	TRIC-A			Time (min)	Mean	SEM	Mean	SEM			Control	TRIC-A			Control	TRIC-A	Control	TRIC-A
0	0.45729	0.00683	0.45736	0.00636			2.02996	1.15619			0.647868	0.518824	0.34043	0.299091			0.752665	0.60005			-8.88178e-16	0.73712	0.01239	0.77341	0.02199			19.9992	13.5472			3.13929	2.27853	1.97065	1.84702
0.03333	0.45728	0.00703	0.45651	0.00649			0.94205	0.66584			0.390985	0.320062	0.185873	0.16728			0.795489	0.454338			0.03333	0.73006	0.01215	0.76552	0.02154			10.7221	13.2527			2.42062	2.27481	1.97829	1.86273
0.06667	0.45531	0.00688	0.4546	0.00648			1.02167	0.86569			0.368582	0.356226	0.209646	0.162765			0.726309	0.460295			0.06667	0.72594	0.0119	0.75967	0.02094			13.7851	11.9004			2.40834	2.56892	1.71311	1.92968
0.1	0.45527	0.00683	0.45516	0.00649			1.42932	0.74028			0.504595	0.272939	0.245245	0.173191			0.777622	0.313904			0.1	0.71931	0.01166	0.75259	0.02034			14.3694	5.96505			2.55776	2.18826	1.84793	1.74351
0.13333	0.45742	0.00694	0.45694	0.00668			1.93656	0.88037			0.525623	0.293729	0.250543	0.18533			0.560076	0.315795			0.13333	0.71487	0.01162	0.74576	0.01962			10.5069	10.7807			2.25251	3.04185	1.77484	1.71153
0.16667	0.45738	0.00717	0.45685	0.00672			0.54226	1.30141			0.239759	0.366321	0.207394	0.145903			0.670945	0.545126			0.16667	0.71101	0.01143	0.74062	0.01926			13.4116	10.1475			2.26815	3.05192	1.75548	1.69422
0.2	0.45648	0.0069	0.4561	0.00647			2.04625	1.04427			0.669392	0.38326	0.312431	0.172741			0.706492	0.556474			0.2	0.70628	0.01137	0.73484	0.01834			22.1071	6.40724			2.98443	2.73439	1.85875	1.72574
0.23333	0.45554	0.00697	0.45601	0.0066			0.95662	1.41417			0.520048	0.585893	0.284091	0.249757			0.566824	0.920365			0.23333	0.70376	0.01121	0.73007	0.01786			17.288	9.34718			2.65039	2.82343	2.09912	1.6045
0.26667	0.45726	0.007	0.45763	0.00657			1.28694	1.45015			0.563646	0.527572	0.279199	0.25226			0.835008	0.860793			0.26667	0.69901	0.01114	0.72375	0.01713			17.809	5.35571			2.6756	2.52155	1.87533	1.83234
0.3	0.45492	0.00703	0.45509	0.00664			1.11907	1.93213			0.474277	0.554514	0.235072	0.222242			0.667336	0.840063			0.3	0.6951	0.01119	0.71772	0.01649			15.1469	1.89615			2.62708	1.4005	1.79214	1.2432
0.33333	0.45696	0.00682	0.45635	0.00627			1.23386	1.5199			0.524635	0.532496	0.264848	0.232652			0.864117	0.837097			0.33333	0.6925	0.01122	0.71377	0.01593			17.1491	1.49147			2.79413	1.44051	2.11056	1.43024
0.36667	0.45374	0.00675	0.45365	0.00636			1.26569	1.4335			0.556312	0.436155	0.279912	0.227562			0.75079	0.92144			0.36667	0.6907	0.01134	0.70978	0.01537			13.606	3.93372			2.6132	2.12549	1.8977	1.81263
0.4	0.45752	0.00741	0.45727	0.0069			3.72432	0.93137			0.718262	0.22998	0.32804	0.14285			0.936225	1.23956			0.4	0.68842	0.01127	0.70625	0.01491			10.2807	11.5376			2.78456	2.92591	1.57932	2.43144
0.43333	0.45713	0.00733	0.45771	0.00673			1.25105	1.80374			0.370181	0.4195	0.189553	0.20864			0.855504	0.782544			0.43333	0.68604	0.01122	0.70321	0.01445			9.50009	14.3328			2.65852	2.77147	1.54406	2.27633
0.46667	0.45512	0.00698	0.45511	0.00668			0.71276	1.94903			0.330941	0.563972	0.171161	0.297989			1.25833	0.909181			0.46667	0.68388	0.01134	0.69828	0.01409			8.52633	5.40691			2.37848	2.19215	1.45859	1.65162
0.5	0.45711	0.00727	0.45603	0.00678			2.28645	2.00503			0.672304	0.667117	0.199923	0.299274			1.11935	0.606008			0.5	0.68314	0.01156	0.69569	0.01371			11.9041	8.01173			2.70536	2.55738	1.3197	2.26564
0.53333	0.45358	0.00703	0.46707	0.0127			2.03556	1.72088			0.628706	0.622189	0.167038	0.308309			0.818273	0.887558			0.53333	0.68122	0.01153	0.69337	0.0136			12.5402	3.41655			2.78062	2.09173	1.94376	1.82344
0.56667	0.45545	0.00702	0.46622	0.01126			4.02429	0.71583			0.964524	0.398178	0.43184	0.249231			0.557207	0.884507			0.56667	0.68133	0.01184	0.68963	0.01327			6.69288	8.85078			2.37731	2.40436	1.98134	2.10884
0.6	0.45449	0.00693	0.45742	0.00698			1.18754	0.88118			0.63576	0.501109	0.339951	0.277482			0.721154	1.01586			0.6	0.67918	0.01199	0.68496	0.01298			4.51496	10.0293			2.08239	2.53228	1.84137	2.05929
0.63333	0.45598	0.0069	0.45621	0.00627			0.86046	0.70736			0.613917	0.381753	0.241882	0.2236			1.3875	0.685673			0.63333	0.67962	0.01194	0.68204	0.01263			2.92814	6.303			1.80473	2.0422	1.7249	1.78769
0.66667	0.45677	0.00731	0.45692	0.00687			0.85088	0.64951			0.584007	0.408128	0.359086	0.201774			0.720373	0.762647			0.66667	0.67829	0.01206	0.6793	0.01248			20.2997	7.92097			3.18724	3.3024	1.96148	2.31851
0.7	0.45607	0.00699	0.45515	0.00658			0.9077	1.3502			0.456681	0.556919	0.291793	0.239281			0.461602	1.01407			0.7	0.67781	0.0122	0.67728	0.01218			20.1001	9.65759			3.23168	3.30919	1.98853	2.5535
0.73333	0.45712	0.00717	0.45723	0.00669			0.83439	0.95375			0.42345	0.514071	0.217906	0.270866			0.675688	0.905666			0.73333	0.67783	0.01241	0.67501	0.01198			19.7432	9.47581			3.0301	3.52671	2.09911	2.55557
0.76667	0.45639	0.00686	0.45641	0.00657			1.14313	0.75859			0.441781	0.481574	0.240521	0.235865			0.464363	0.684679			0.76667	0.6772	0.01246	0.6729	0.01185			18.791	9.66071			2.94055	3.56874	1.90239	2.5729
0.8	0.45444	0.00689	0.45509	0.00661			3.01845	0.92936			0.903433	0.520477	0.424275	0.285695			1.09343	0.893178			0.8	0.67603	0.01259	0.66987	0.01153			19.2769	10.8403			3.04995	3.7297	2.42597	2.68339
0.83333	0.45606	0.00673	0.45602	0.00639			3.08766	0.54004			0.880339	0.298129	0.423819	0.138431			1.08793	1.04842			0.83333	0.67661	0.01255	0.66934	0.01135			24.3222				3.62059		2.35496
0.86667	0.4556	0.00668	0.45506	0.00633			2.12238	0.65374			0.678773	0.403558	0.389855	0.214485			0.766333	1.55712			0.86667	0.67718	0.01279	0.66803	0.01129			31.4901				4.20447		2.62615
0.9	0.45795	0.00681	0.45811	0.00641			2.00262	0.60609			0.560752	0.330974	0.261163	0.162345			0.76302	1.24298			0.9	0.67617	0.01291	0.66524	0.01127
0.93333	0.45784	0.00709	0.45807	0.00679			1.37412	1.45149			0.527072	0.654026	0.247707	0.305687			0.700489	0.679554			0.93333	0.67586	0.01316	0.66358	0.0112
0.96667	0.45948	0.00691	0.45963	0.00652			1.58866	2.81136			0.571353	0.869048	0.190163	0.447163			0.638241	0.705064			0.96667	0.67549	0.01312	0.66133	0.01102
1	0.45635	0.00691	0.45561	0.00656			1.63797	1.38724			0.629508	0.548449	0.195863	0.184518			0.743977	0.86637			1	0.67655	0.01346	0.66046	0.01088
1.03333	0.45981	0.00669	0.45905	0.00634			1.25452	0.97068			0.456123	0.368577	0.183153	0.187274			0.348161	0.491442			1.03333	0.67721	0.01339	0.65968	0.01084
1.06667	0.45904	0.00653	0.45802	0.00641			1.52516	1.29958			0.655004	0.563526	0.334326	0.164903			0.848436	0.461459			1.06667	0.67716	0.01364	0.65768	0.01071
1.1	0.45994	0.00669	0.4591	0.00637			1.99258	0.77927			0.691663	0.422791	0.242234	0.205235			0.464609	0.796915			1.1	0.6747	0.01369	0.65399	0.0106
1.13333	0.45672	0.00656	0.45603	0.00634			1.88243	1.82451			0.755588	0.563917	0.276037	0.242681			0.61674	0.816238			1.13333	0.67303	0.01367	0.64779	0.01049
1.16667	0.46456	0.00698	0.46299	0.00675			1.47275	0.60716			0.554188	0.360913	0.33805	0.178213			0.258962	0.51356			1.16667	0.67345	0.01371	0.64541	0.01048
1.2	0.48868	0.00788	0.48371	0.00758			3.49759	2.61691			0.833077	0.701866	0.2336	0.219636			0.321274	0.439428			1.2	0.67554	0.01356	0.64845	0.01014
1.23333	0.52943	0.0131	0.51536	0.00947			3.20092	1.86504			0.817756	0.611436	0.326202	0.241625			0.335198	0.528471			1.23333	0.68066	0.01365	0.65826	0.0099
1.26667	0.58738	0.02514	0.57695	0.02265			1.33524	2.50868			0.55155	0.672833	0.198993	0.221006			0.756474	0.61997			1.26667	0.69348	0.01513	0.67193	0.01052
1.3	0.66016	0.02976	0.68494	0.03801			1.87322	1.35887			0.773482	0.575801	0.344567	0.248985			0.424905	0.727085			1.3	0.71598	0.01742	0.69085	0.01173
1.33333	0.77876	0.03659	0.84443	0.05102			3.02945	0.69104			1.02365	0.38163	0.300371	0.199308			0.556913	0.642161			1.33333	0.74176	0.01996	0.71157	0.01386
1.36667	0.91159	0.0428	0.93301	0.0524			1.18755	1.06739			0.609438	0.392141	0.250487	0.22346			0.462683	0.69137			1.36667	0.77055	0.02264	0.73316	0.01666
1.4	1.01305	0.03997	1.02273	0.04478			1.16976	0.5765			0.507703	0.284853	0.198361	0.220066			0.362274	1.01703			1.4	0.79895	0.02489	0.75534	0.01963
1.43333	1.07121	0.03473	1.08105	0.03978			1.31008	0.46142			0.515314	0.242517	0.196414	0.144223			0.415362	0.806415			1.43333	0.82493	0.02639	0.7734	0.0223
1.46667	1.07917	0.02822	1.09121	0.03266			0.64509	0.51264			0.394663	0.211835	0.248041	0.156653			0.782668	0.898493			1.46667	0.84728	0.02716	0.79175	0.02474
1.5	1.0445	0.02293	1.06117	0.02794			0.44197	0.42388			0.300312	0.18688	0.199448	0.0909208			0.666359	0.881894			1.5	0.86901	0.02794	0.80781	0.02728
1.53333	1.00154	0.01935	1.01823	0.02409			0.40149	0.47202			0.210861	0.173458	0.121176	0.123343			0.711444	0.377305			1.53333	0.88873	0.02862	0.82312	0.02982
1.56667	0.94742	0.01752	0.96635	0.02139			0.761	0.58948			0.266553	0.26231	0.176972	0.113164			0.679202	0.525			1.56667	0.90598	0.02925	0.83657	0.03224
1.6	0.88927	0.01608	0.91002	0.02033			0.42587	0.43497			0.250953	0.196057	0.188426	0.145467			0.854569	0.761048			1.6	0.9215	0.02977	0.84613	0.03378
1.63333	0.83555	0.01517	0.85496	0.02044			0.38421	0.41592			0.259544	0.147116	0.182988	0.093685			0.829509	0.417447			1.63333	0.93623	0.03084	0.85469	0.03486
1.66667	0.78748	0.0147	0.80438	0.02061			0.49767	1.10383			0.231096	0.434246	0.159564	0.205595			0.675014	1.30486			1.66667	0.94676	0.0314	0.85845	0.035
1.7	0.7488	0.01496	0.76134	0.02022			1.0873	0.889			0.448846	0.308497	0.231727	0.138909			0.599651	0.752819			1.7	0.95561	0.03177	0.86204	0.03482
1.73333	0.71153	0.01465	0.7214	0.02003			0.4238				0.215824		0.14401				0.617935				1.73333	0.96412	0.03202	0.8634	0.03472
1.76667	0.67593	0.01427	0.68296	0.01964			0.35314				0.124212		0.100576				0.572285				1.76667	0.96935	0.03172	0.86507	0.03445
1.8	0.65134	0.01401	0.65637	0.01913																	1.8	0.97504	0.03119	0.8661	0.03399
1.83333	0.62723	0.0136	0.63224	0.01867																	1.83333	0.97632	0.03076	0.86534	0.03382
1.86667	0.60712	0.01286	0.60965	0.01699																	1.86667	0.98008	0.03027	0.86507	0.03347
1.9	0.58694	0.01212	0.5893	0.01622																	1.9	0.98043	0.02954	0.86461	0.0331
1.93333	0.57777	0.01197	0.57962	0.01524																	1.93333	0.97947	0.02919	0.86248	0.03275
1.96667	0.56497	0.01166	0.56664	0.01429																	1.96667	0.97761	0.02851	0.86038	0.03225
2	0.55356	0.01102	0.55597	0.01362																	2	0.97562	0.02812	0.85671	0.03187
2.03333	0.54287	0.01049	0.54429	0.01282																	2.03333	0.96748	0.02822	0.85358	0.03142
2.06667	0.53787	0.01032	0.54061	0.01221																	2.06667	0.97075	0.02771	0.85197	0.0313
2.1	0.53299	0.00971	0.53571	0.0116																	2.1	0.96846	0.02746	0.84874	0.03109
2.13333	0.52538	0.00947	0.52816	0.01113																	2.13333	0.96638	0.02717	0.8456	0.03089
2.16667	0.52146	0.00877	0.52488	0.01025																	2.16667	0.96054	0.02689	0.84013	0.03053
2.2	0.5196	0.00914	0.52376	0.01029																	2.2	0.95736	0.02687	0.83833	0.03041
2.23333	0.51754	0.00859	0.52192	0.00983																	2.23333	0.95226	0.02676	0.83335	0.02999
2.26667	0.51281	0.00825	0.51799	0.00944																	2.26667	0.94791	0.02657	0.83067	0.02968
2.3	0.51344	0.00796	0.51846	0.00914																	2.3	0.94223	0.02654	0.82461	0.02915
2.33333	0.50909	0.00795	0.51482	0.009																	2.33333	0.93763	0.02649	0.82058	0.02879
2.36667	0.50854	0.00739	0.51506	0.00857																	2.36667	0.93406	0.02637	0.81668	0.02847
2.4	0.50388	0.00721	0.50964	0.00839																	2.4	0.92628	0.02635	0.81279	0.02836
2.43333	0.50468	0.00732	0.51134	0.00827																	2.43333	0.92119	0.02599	0.8088	0.0278
2.46667	0.50186	0.00716	0.50967	0.00821																	2.46667	0.91747	0.0259	0.80476	0.02753
2.5	0.50176	0.0068	0.50948	0.00787																	2.5	0.91319	0.02584	0.80177	0.02713
2.53333	0.50077	0.00689	0.50853	0.0078																	2.53333	0.90653	0.02551	0.7969	0.02665
2.56667	0.49949	0.00656	0.50656	0.00758																	2.56667	0.90337	0.02568	0.79396	0.02651
2.6	0.4974	0.00648	0.50549	0.00746																	2.6	0.89922	0.02547	0.79048	0.02611
2.63333	0.49472	0.00618	0.5027	0.00729																	2.63333	0.89441	0.02545	0.78632	0.02587
2.66667	0.50089	0.00656	0.50997	0.00749																	2.66667	0.89011	0.02545	0.78266	0.02543
2.7	0.49495	0.00646	0.50443	0.00748																	2.7	0.88542	0.02524	0.77845	0.02519
2.73333	0.49682	0.00601	0.50596	0.00712																	2.73333	0.88196	0.025	0.77595	0.02475
2.76667	0.49688	0.00628	0.50712	0.00714																	2.76667	0.87803	0.02511	0.77234	0.0246
2.8	0.49717	0.0059	0.50735	0.00693																	2.8	0.87296	0.02477	0.7689	0.02427
2.83333	0.49543	0.00593	0.50565	0.00694																	2.83333	0.8692	0.02472	0.76539	0.02406
2.86667	0.49402	0.00546	0.50418	0.00653																	2.86667	0.86581	0.02483	0.76242	0.024
2.9	0.49601	0.00606	0.50657	0.00707																	2.9	0.86124	0.02449	0.76103	0.02354
2.93333	0.49796	0.00593	0.50815	0.00691																	2.93333	0.85732	0.02436	0.75751	0.02332
2.96667	0.49272	0.00589	0.50301	0.00673																	2.96667	0.85274	0.02441	0.75416	0.02319
3	0.49306	0.00572	0.50345	0.00657																	3	0.84825	0.0242	0.7512	0.02286
3.03333	0.49239	0.00588	0.50266	0.00665																	3.03333	0.84538	0.02415	0.74786	0.02263
3.06667	0.48971	0.006	0.50119	0.00672																	3.06667	0.84167	0.02399	0.74545	0.02238
3.1	0.48833	0.00585	0.49926	0.00653																	3.1	0.83852	0.024	0.74154	0.02235
3.13333	0.48726	0.00583	0.49851	0.00651																	3.13333	0.83479	0.02386	0.73959	0.02192
3.16667	0.49091	0.00618	0.50239	0.00688																	3.16667	0.83127	0.02378	0.73664	0.02183
3.2	0.49036	0.00605	0.50154	0.0068																	3.2	0.82614	0.02342	0.73298	0.02156
3.23333	0.49046	0.00569	0.50244	0.00654																	3.23333	0.82331	0.0234	0.72992	0.02143
3.26667	0.48952	0.006	0.50182	0.00664																	3.26667	0.81947	0.02334	0.72731	0.02127
3.3	0.4901	0.00553	0.50188	0.00613																	3.3	0.81722	0.02321	0.72511	0.02109
3.33333	0.48893	0.00567	0.50156	0.00637																	3.33333	0.81308	0.02288	0.72221	0.02072
3.36667	0.48851	0.00542	0.50109	0.00619																	3.36667	0.80975	0.02289	0.71979	0.02074
3.4	0.48966	0.0058	0.50241	0.0064																	3.4	0.80664	0.02274	0.71678	0.02064
3.43333	0.48867	0.00589	0.50173	0.0068																	3.43333	0.8031	0.02278	0.71366	0.02044
3.46667	0.48909	0.00574	0.50185	0.00638																	3.46667	0.80026	0.02253	0.71154	0.0202
3.5	0.4888	0.00572	0.50143	0.00649																	3.5	0.79616	0.02234	0.70843	0.02004
3.53333	0.49035	0.00559	0.50343	0.00632																	3.53333	0.79384	0.0222	0.70623	0.01994
3.56667	0.48669	0.00559	0.50003	0.0063																	3.56667	0.78965	0.02219	0.70242	0.01976
3.6	0.48721	0.0054	0.50059	0.0061																	3.6	0.78854	0.02217	0.70229	0.01968
3.63333	0.48736	0.00558	0.50065	0.00613																	3.63333	0.78488	0.02195	0.69874	0.01948
3.66667	0.48763	0.00593	0.50116	0.0068																	3.66667	0.78229	0.02189	0.69567	0.01948
3.7	0.48838	0.00571	0.50169	0.00655																	3.7	0.77919	0.02182	0.69395	0.01926
3.73333	0.48442	0.00544	0.49869	0.0063																	3.73333	0.77711	0.02175	0.69174	0.01912
3.76667	0.48806	0.0057	0.501	0.00628																	3.76667	0.77362	0.02146	0.68898	0.01889
3.8	0.48697	0.00554	0.50107	0.00624																	3.8	0.76924	0.02128	0.68542	0.01864
3.83333	0.48879	0.00546	0.50169	0.00609																	3.83333	0.76787	0.0213	0.68366	0.01873
3.86667	0.48623	0.00536	0.49995	0.00592																	3.86667	0.7658	0.02126	0.68151	0.0186
3.9	0.48665	0.00583	0.50055	0.00655																	3.9	0.76354	0.02125	0.67935	0.01851
3.93333	0.48752	0.00567	0.50111	0.00641																	3.93333	0.76009	0.02086	0.67751	0.01812
3.96667	0.48498	0.0055	0.49938	0.00641																	3.96667	0.75675	0.02074	0.67383	0.01808
4	0.48861	0.00569	0.50305	0.00623																	4	0.75424	0.02072	0.67141	0.01801
4.03333	0.4873	0.00546	0.50237	0.0063																	4.03333	0.75185	0.02061	0.66881	0.01784
4.06667	0.48809	0.00535	0.50257	0.00612																	4.06667	0.74991	0.02056	0.66744	0.01775
4.1	0.48534	0.00504	0.50019	0.00598																	4.1	0.74689	0.02043	0.66531	0.01764
4.13333	0.4904	0.00556	0.50463	0.00618																	4.13333	0.74286	0.01997	0.66196	0.01734
4.16667	0.48875	0.0055	0.50419	0.00633																	4.16667	0.74189	0.02007	0.65962	0.01742
4.2	0.48358	0.00545	0.49836	0.00627																	4.2	0.73884	0.01971	0.65823	0.01712
4.23333	0.48475	0.00562	0.4992	0.00627																	4.23333	0.73656	0.01974	0.65636	0.01701
4.26667	0.48345	0.0058	0.49861	0.00625																	4.26667	0.73438	0.0197	0.65434	0.01701
4.3	0.4843	0.00569	0.49825	0.00618																	4.3	0.73253	0.0195	0.65323	0.01679
4.33333	0.48081	0.00557	0.49576	0.0061																	4.33333	0.7287	0.01924	0.64964	0.01654
4.36667	0.48437	0.006	0.49943	0.00631																	4.36667	0.72635	0.01913	0.64807	0.01656
4.4	0.4834	0.00599	0.49874	0.00656																	4.4	0.72494	0.01918	0.64643	0.01642
4.43333	0.4823	0.00571	0.49776	0.00638																	4.43333	0.72088	0.01895	0.64362	0.01625
4.46667	0.48086	0.00563	0.49625	0.0063																	4.46667	0.71895	0.01876	0.64136	0.01611
4.5	0.48304	0.00581	0.49912	0.00632																	4.5	0.71557	0.01854	0.63954	0.01594
4.53333	0.4832	0.00578	0.49804	0.0062																	4.53333	0.71332	0.01837	0.63784	0.01574
4.56667	0.48192	0.00551	0.49691	0.006																	4.56667	0.71223	0.01827	0.63696	0.01574
4.6	0.48209	0.00544	0.49719	0.00613																	4.6	0.70829	0.01809	0.63378	0.01562
4.63333	0.48313	0.00594	0.49916	0.00644																	4.63333	0.70638	0.01791	0.63184	0.01554
4.66667	0.48087	0.00562	0.49687	0.00638																	4.66667	0.7035	0.01766	0.63034	0.01527
4.7	0.4829	0.00553	0.49927	0.00619																	4.7	0.70137	0.01789	0.62787	0.01542
4.73333	0.48174	0.00571	0.49751	0.0062																	4.73333	0.69804	0.01737	0.62634	0.01509
4.76667	0.48303	0.00566	0.49914	0.00602																	4.76667	0.69569	0.01722	0.62512	0.01495
4.8	0.481	0.00554	0.49671	0.00607																	4.8	0.69302	0.01721	0.62362	0.0148
4.83333	0.48162	0.00555	0.49803	0.00606																	4.83333	0.69136	0.01697	0.62194	0.01478
4.86667	0.48227	0.00588	0.49915	0.00652																	4.86667	0.68812	0.01688	0.62011	0.0146
4.9	0.4809	0.00574	0.49801	0.0064																	4.9	0.68563	0.01661	0.61784	0.01436
4.93333	0.48163	0.00566	0.49782	0.00633																	4.93333	0.68343	0.01643	0.61715	0.01427
4.96667	0.48109	0.0056	0.49747	0.00628																	4.96667	0.68164	0.01638	0.61569	0.01418
5	0.48311	0.00574	0.50035	0.00611																	5	0.67999	0.01623	0.61401	0.01422
5.03333	0.47931	0.00561	0.49591	0.00607																	5.03333	0.67698	0.01587	0.61261	0.01393
5.06667	0.48089	0.00536	0.49709	0.00581																	5.06667	0.67444	0.01579	0.61023	0.01389
5.1	0.48072	0.00559	0.49674	0.00628																	5.1	0.67319	0.01574	0.60957	0.01383
5.13333	0.48042	0.00589	0.49747	0.00648																	5.13333	0.67018	0.01543	0.60788	0.01359
5.16667	0.48005	0.00558	0.49704	0.00613																	5.16667	0.66751	0.01533	0.60675	0.0135
5.2	0.47974	0.00556	0.49691	0.00618																	5.2	0.66638	0.01514	0.60532	0.01345
5.23333	0.48224	0.00582	0.49875	0.00621																	5.23333	0.66393	0.01505	0.60327	0.01332
5.26667	0.48063	0.00563	0.49659	0.00617																	5.26667	0.66101	0.01492	0.60206	0.01322
5.3	0.481	0.00556	0.49688	0.00601																	5.3	0.65947	0.01488	0.6001	0.01314
5.33333	0.47786	0.00536	0.49405	0.0058																	5.33333	0.6576	0.01474	0.59967	0.01302
5.36667	0.48088	0.00601	0.49808	0.00652																	5.36667	0.65615	0.01456	0.59861	0.01285
5.4	0.48127	0.00573	0.49776	0.00628																	5.4	0.65446	0.01433	0.59729	0.01286
5.43333	0.47976	0.00558	0.49625	0.00612																	5.43333	0.65222	0.01425	0.59588	0.01273
5.46667	0.48024	0.00545	0.49635	0.00613																	5.46667	0.64857	0.01405	0.59345	0.01253
5.5	0.48111	0.00552	0.49834	0.00604																	5.5	0.64871	0.01392	0.59317	0.01249
5.53333	0.48314	0.00541	0.49921	0.00603																	5.53333	0.64576	0.01369	0.59173	0.01231
5.56667	0.48097	0.00533	0.49789	0.00593																	5.56667	0.64496	0.01376	0.59038	0.01239
5.6	0.47885	0.00519	0.49555	0.00613																	5.6	0.64335	0.01361	0.58919	0.01231
5.63333	0.48235	0.00567	0.49997	0.00626																	5.63333	0.64083	0.01344	0.58757	0.01215
5.66667	0.47991	0.00543	0.49714	0.00619																	5.66667	0.63933	0.01327	0.58737	0.01188
5.7	0.48154	0.00544	0.49835	0.00602																	5.7	0.63739	0.01312	0.58565	0.01181
5.73333	0.48055	0.00548	0.49782	0.00605																	5.73333	0.63718	0.0132	0.58546	0.01194
5.76667	0.4807	0.00556	0.4971	0.00603																	5.76667	0.63406	0.01299	0.58339	0.01175
5.8	0.47807	0.00564	0.49417	0.0061																	5.8	0.63304	0.01281	0.58245	0.01168
5.83333	0.47565	0.00561	0.49198	0.00596																	5.83333	0.63234	0.01292	0.58149	0.0118
5.86667	0.47786	0.00598	0.49423	0.00626																	5.86667	0.63051	0.01289	0.57955	0.0117
5.9	0.47416	0.00604	0.49138	0.0067																	5.9	0.62908	0.01274	0.57932	0.01149
5.93333	0.47728	0.00583	0.49417	0.00639																	5.93333	0.62753	0.01276	0.57811	0.01158
5.96667	0.47599	0.0055	0.49274	0.00618																	5.96667	0.62582	0.01252	0.5766	0.01138
6	0.48063	0.006	0.49741	0.00643																	6	0.62477	0.01258	0.57586	0.01142
6.03333	0.47792	0.00573	0.495	0.00619																	6.03333	0.62307	0.0125	0.57563	0.0113
6.06667	0.47894	0.00577	0.49498	0.00627																	6.06667	0.62108	0.01234	0.57395	0.01127
6.1	0.47701	0.0056	0.49347	0.00618																	6.1	0.62115	0.01244	0.57329	0.01135
6.13333	0.476	0.00551	0.49258	0.00604																	6.13333	0.6189	0.01222	0.57243	0.01115
6.16667	0.47622	0.00606	0.49301	0.00661																	6.16667	0.61796	0.01236	0.57137	0.01124
6.2	0.47806	0.00624	0.49479	0.00687																	6.2	0.61701	0.0124	0.57078	0.0111
6.23333	0.4863	0.00662	0.50028	0.00689																	6.23333	0.61599	0.01239	0.57001	0.01122
6.26667	0.50223	0.00737	0.51162	0.00753																	6.26667	0.61473	0.01212	0.56908	0.01103
6.3	0.52724	0.00835	0.52816	0.00795																	6.3	0.61439	0.01224	0.56792	0.01107
6.33333	0.55706	0.0105	0.54742	0.00888																	6.33333	0.61217	0.01217	0.56702	0.01094
6.36667	0.59515	0.0137	0.57295	0.01048																	6.36667	0.61203	0.01224	0.56657	0.01101
6.4	0.62695	0.01653	0.59378	0.01182																	6.4	0.61053	0.0122	0.56566	0.01098
6.43333	0.66135	0.02011	0.61615	0.01439																	6.43333	0.61053	0.01211	0.5654	0.01094
6.46667	0.70158	0.02323	0.64364	0.01661																	6.46667	0.60952	0.01208	0.56499	0.01086
6.5	0.73782	0.0262	0.66791	0.01865																	6.5	0.60736	0.01199	0.56259	0.01094
6.53333	0.76983	0.02781	0.69269	0.02087																	6.53333	0.60732	0.0121	0.56236	0.01096
6.56667	0.7993	0.02981	0.71552	0.02364																	6.56667	0.60568	0.01199	0.56196	0.01075
6.6	0.82648	0.03055	0.73693	0.02537																	6.6	0.60492	0.01207	0.56136	0.0108
6.63333	0.85283	0.03176	0.75917	0.0274																	6.63333	0.60458	0.01211	0.56114	0.01072
6.66667	0.87316	0.03231	0.77353	0.0283																	6.66667	0.6046	0.01215	0.56092	0.01077
6.7	0.8923	0.03214	0.79064	0.02942																	6.7	0.60299	0.01215	0.55921	0.01087
6.73333	0.90662	0.0325	0.80224	0.03021																	6.73333	0.60242	0.01202	0.55888	0.0108
6.76667	0.92184	0.03215	0.81504	0.03012																	6.76667	0.60157	0.01209	0.55806	0.01083
6.8	0.92682	0.03223	0.81869	0.02987																	6.8	0.60116	0.0122	0.55857	0.01065
6.83333	0.93092	0.0316	0.82207	0.02952																	6.83333	0.59989	0.01206	0.55713	0.01067
6.86667	0.93083	0.03104	0.82579	0.02912																	6.86667	0.59848	0.01218	0.5561	0.01075
6.9	0.9342	0.03055	0.82915	0.02805																	6.9	0.59766	0.01214	0.55555	0.01059
6.93333	0.93552	0.03066	0.83014	0.02769																	6.93333	0.59799	0.0122	0.55558	0.01068
6.96667	0.93401	0.03003	0.83129	0.02758																	6.96667	0.59778	0.01206	0.55546	0.01062
7	0.94115	0.02947	0.83784	0.02651																	7	0.59705	0.01222	0.55467	0.01079
7.03333	0.9361	0.02884	0.83599	0.02563																	7.03333	0.59655	0.01241	0.55325	0.01091
7.06667	0.93619	0.02787	0.83923	0.0243																	7.06667	0.59524	0.01242	0.55151	0.01094
7.1	0.92843	0.02705	0.83478	0.02368																	7.1	0.59444	0.01244	0.55107	0.01092
7.13333	0.92973	0.02622	0.83737	0.02219																	7.13333	0.59263	0.01244	0.54889	0.011
7.16667	0.92377	0.02611	0.83411	0.02194																	7.16667	0.59392	0.01258	0.5486	0.01117
7.2	0.92042	0.0251	0.8357	0.02104																	7.2	0.59292	0.01276	0.54777	0.01112
7.23333	0.91083	0.0244	0.83388	0.0209																	7.23333	0.59182	0.01266	0.5473	0.01108
7.26667	0.9091	0.02416	0.83448	0.02045																	7.26667	0.59147	0.01279	0.54632	0.01113
7.3	0.90222	0.02336	0.83371	0.02017																	7.3	0.59145	0.01279	0.54648	0.01119
7.33333	0.89261	0.0232	0.83243	0.02004																	7.33333	0.59071	0.01267	0.54606	0.01118
7.36667	0.89306	0.02201	0.83731	0.01921																	7.36667	0.59267	0.01284	0.54751	0.01107
7.4	0.89145	0.0226	0.83551	0.01933																	7.4	0.59698	0.01302	0.5535	0.01007
7.43333	0.88847	0.02171	0.83386	0.01854																	7.43333	0.60889	0.01278	0.56856	0.00859
7.46667	0.88309	0.02189	0.83253	0.01876																	7.46667	0.63327	0.01301	0.58764	0.00872
7.5	0.88216	0.02108	0.83296	0.0179																	7.5	0.67573	0.01913	0.61102	0.01103
7.53333	0.87526	0.02102	0.82713	0.01781																	7.53333	0.76078	0.04253	0.64299	0.01575
7.56667	0.87163	0.02057	0.82429	0.01747																	7.56667	0.93943	0.08065	0.70578	0.02217
7.6	0.86574	0.02023	0.8192	0.01764																	7.6	1.26629	0.12325	0.82722	0.04101
7.63333	0.86162	0.01967	0.81824	0.01759																	7.63333	1.67828	0.16443	0.97577	0.06708
7.66667	0.85638	0.01872	0.81395	0.01718																	7.66667	2.07101	0.19168	1.14572	0.09389
7.7	0.85192	0.01885	0.80959	0.01723																	7.7	2.39354	0.20276	1.32466	0.11809
7.73333	0.84788	0.01829	0.80467	0.0167																	7.73333	2.6367	0.1988	1.50948	0.13917
7.76667	0.84177	0.01823	0.80044	0.01645																	7.76667	2.82086	0.18782	1.6885	0.15393
7.8	0.83692	0.01784	0.79474	0.01603																	7.8	2.96761	0.17664	1.85282	0.16032
7.83333	0.82885	0.01778	0.78548	0.01595																	7.83333	3.0312	0.16102	2.00177	0.1607
7.86667	0.82647	0.01746	0.78497	0.01539																	7.86667	3.09697	0.15113	2.13958	0.15729
7.9	0.82454	0.01758	0.78337	0.01536																	7.9	3.11808	0.13884	2.28895	0.15608
7.93333	0.82094	0.01801	0.77806	0.01578																	7.93333	3.13262	0.13126	2.42315	0.15645
7.96667	0.82356	0.01761	0.77893	0.01511																	7.96667	3.1463	0.12371	2.55624	0.15954
8	0.8156	0.01755	0.77192	0.01535																	8	3.15114	0.11524	2.67303	0.16343
8.03333	0.81769	0.01728	0.77462	0.01485																	8.03333	3.151	0.10852	2.76957	0.16633
8.06667	0.81526	0.01757	0.77321	0.0151																	8.06667	3.15625	0.10445	2.8539	0.1674
8.1	0.81427	0.01702	0.77252	0.0146																	8.1	3.15165	0.09865	2.91412	0.16702
8.13333	0.80504	0.01682	0.76739	0.01449																	8.13333	3.15797	0.09395	2.96467	0.16441
8.16667	0.80376	0.01646	0.76661	0.01425																	8.16667	3.14409	0.091	2.98653	0.16012
8.2	0.79919	0.01666	0.76562	0.01484																	8.2	3.13932	0.08741	2.99671	0.15484
8.23333	0.79337	0.01661	0.76201	0.01528																	8.23333	3.12999	0.08373	3.00451	0.15024
8.26667	0.79149	0.01608	0.76075	0.01456																	8.26667	3.12685	0.08052	3.01072	0.14443
8.3	0.78434	0.01625	0.75311	0.01482																	8.3	3.11637	0.07954	3.00329	0.13998
8.33333	0.78725	0.01626	0.75663	0.01447																	8.33333	3.09844	0.07724	2.99846	0.13505
8.36667	0.78506	0.01647	0.75359	0.01439																	8.36667	3.09134	0.07641	2.9942	0.13114
8.4	0.78281	0.01594	0.75437	0.01385																	8.4	3.08108	0.07403	2.99583	0.12712
8.43333	0.7768	0.016	0.74899	0.01417																	8.43333	3.05367	0.07149	2.97595	0.12253
8.46667	0.77608	0.01556	0.74998	0.01384																	8.46667	3.04069	0.0697	2.97125	0.11827
8.5	0.77405	0.01575	0.74847	0.01382																	8.5	3.02365	0.06973	2.95654	0.1164
8.53333	0.76706	0.01501	0.7423	0.01353																	8.53333	3.00087	0.06834	2.95096	0.1139
8.56667	0.76473	0.01479	0.73874	0.01333																	8.56667	2.98008	0.06734	2.93692	0.11126
8.6	0.76669	0.01558	0.74287	0.01406																	8.6	2.96233	0.06615	2.92669	0.10907
8.63333	0.76741	0.01497	0.74047	0.01346																	8.63333	2.94802	0.06419	2.91167	0.10609
8.66667	0.76394	0.01452	0.73564	0.013																	8.66667	2.93147	0.06346	2.90264	0.10394
8.7	0.76559	0.01422	0.73567	0.01301																	8.7	2.92024	0.06234	2.89456	0.10187
8.73333	0.76307	0.01441	0.73344	0.01311																	8.73333	2.89159	0.06207	2.87342	0.09974
8.76667	0.76624	0.0141	0.7358	0.01255																	8.76667	2.87358	0.05996	2.86839	0.09743
8.8	0.76095	0.01413	0.72928	0.01243																	8.8	2.84194	0.05815	2.8557	0.09469
8.83333	0.75928	0.01375	0.72648	0.01191																	8.83333	2.83099	0.05665	2.84629	0.09274
8.86667	0.76289	0.01401	0.72832	0.01231																	8.86667	2.81021	0.05549	2.83482	0.09153
8.9	0.75876	0.01435	0.72343	0.01221																	8.9	2.78531	0.05407	2.81643	0.09011
8.93333	0.75721	0.01376	0.72266	0.01148																	8.93333	2.77919	0.05487	2.8101	0.08971
8.96667	0.75527	0.01414	0.72023	0.01185																	8.96667	2.75695	0.05439	2.79398	0.08833
9	0.75205	0.0136	0.71997	0.0114																	9	2.74553	0.05414	2.78512	0.08731
																					9.03333	2.73199	0.05299	2.78296	0.08578
																					9.06667	2.717	0.05199	2.76975	0.08569
																					9.1	2.70323	0.05143	2.75245	0.08508
																					9.13333	2.69263	0.05121	2.74134	0.08433
																					9.16667	2.6802	0.0501	2.73929	0.08359
																					9.2	2.66617	0.04983	2.72582	0.08357
																					9.23333	2.65246	0.05073	2.71703	0.08297
																					9.26667	2.6337	0.0499	2.70913	0.08263
																					9.3	2.62629	0.04982	2.70628	0.0828
																					9.33333	2.60355	0.0495	2.6937	0.08203
																					9.36667	2.59814	0.05089	2.68468	0.08335
																					9.4	2.58626	0.05037	2.6716	0.0827
																					9.43333	2.57565	0.04973	2.66491	0.08163
																					9.46667	2.57317	0.05109	2.65509	0.08184
																					9.5	2.56722	0.0502	2.64822	0.08076
																					9.53333	2.55897	0.04987	2.6389	0.08029
																					9.56667	2.55772	0.0497	2.63102	0.08048
																					9.6	2.54918	0.04994	2.62084	0.08066
																					9.63333	2.54294	0.04949	2.61668	0.08047
																					9.66667	2.53852	0.05089	2.60931	0.08035
																					9.7	2.52927	0.05175	2.59727	0.07935
																					9.73333	2.53131	0.05183	2.59031	0.07935
																					9.76667	2.52525	0.05176	2.58259	0.07881
																					9.8	2.51969	0.05268	2.57026	0.07888
																					9.83333	2.5117	0.05298	2.55571	0.07764
																					9.86667	2.51243	0.05427	2.55085	0.07798
																					9.9	2.50668	0.05505	2.54513	0.07802
																					9.93333	2.50782	0.05525	2.54388	0.07806
																					9.96667	2.50097	0.05524	2.53234	0.07816
																					10	2.49844	0.05523	2.52832	0.07795

## Sheet: S4_Fig
Panel A	mRNA (TRIC-A/GAPDH)			Panel B	F340/F380					Panel C	SOCE rate, dF/dt (min-1)			Panel D	SOCE amplitude (DF340/F380)
Mean	1.00505	0.526868								Mean	0.547785	0.718883		Mean	0.156319	0.182156	0.137833	0.160533
SEM	0.0719651	0.0137936								SEM	0.0390481	0.0687258		SEM	0.0060126	0.00996634	0.00499874	0.00931599
					si-scr		si-TRIC-A								Peak		Sustained
	si-scr	si-TRIC-A		Time (min)	Mean	SEM	Mean	SEM			si-scr	si-TRIC-A			si-scr	si-TRIC-A	si-scr	si-TRIC-A
	0.979403	0.516281		0	0.55233	0.00547	0.59692	0.00666			0.37198	0.47682			0.180265	0.121433	0.176675	0.0880533
	1.14053	0.5101		0.03333	0.55293	0.00553	0.59749	0.00667			0.34622	0.34715			0.159822	0.143293	0.148082	0.135123
	0.895225	0.554223		0.06667	0.55249	0.00552	0.59591	0.00664			0.23004	0.26407			0.117798	0.132657	0.108488	0.130917
				0.1	0.55223	0.00549	0.59593	0.00663			0.18093	0.96845			0.09109	0.251395	0.08828	0.214685
				0.13333	0.55113	0.00548	0.59519	0.00664			0.43011	0.37765			0.134133	0.143885	0.119863	0.137595
				0.16667	0.5533	0.00552	0.59354	0.00658			0.3992	1.07509			0.154158	0.133398	0.153138	0.128198
				0.2	0.55257	0.00557	0.59373	0.00656			0.24303	0.66588			0.0726783	0.253092	0.0726783	0.212962
				0.23333	0.55115	0.00554	0.59325	0.00658			0.43308	0.99907			0.158397	0.282243	0.144437	0.282243
				0.26667	0.54977	0.0056	0.59273	0.0066			0.60365	0.28233			0.119392	0.0843017	0.0874117	0.0832417
				0.3	0.5501	0.00558	0.59209	0.00657			0.31037	1.17267			0.0926683	0.156373	0.0663583	0.0958433
				0.33333	0.55041	0.00558	0.59248	0.00655			0.48862	0.37381			0.110217	0.243747	0.0835667	0.215847
				0.36667	0.55184	0.00558	0.59253	0.00655			0.58571	0.27198			0.151927	0.12243	0.151927	0.11473
				0.4	0.55102	0.0056	0.59202	0.00655			0.67485	0.84867			0.139588	0.22538	0.131248	0.22048
				0.43333	0.54992	0.00555	0.59134	0.00654			0.26726	0.40384			0.133972	0.132518	0.133972	0.125488
				0.46667	0.55033	0.00558	0.59252	0.00655			0.20674	0.54815			0.11955	0.130575	0.11955	0.117135
				0.5	0.55069	0.00558	0.59228	0.00653			0.37307	0.74223			0.160983	0.243108	0.154173	0.206088
				0.53333	0.5502	0.00556	0.593	0.00655			0.35827	0.39344			0.152737	0.184452	0.146627	0.177382
				0.56667	0.55036	0.00559	0.59387	0.00654			0.32857	0.20723			0.1379	0.0468367	0.1379	0.0468367
				0.6	0.55065	0.00561	0.59379	0.00655			0.11367	0.76118			0.0427233	0.193038	0.0416933	0.133498
				0.63333	0.55056	0.00563	0.59356	0.00654			0.67705	0.43603			0.195865	0.212133	0.131925	0.205913
				0.66667	0.55015	0.00559	0.59495	0.00655			0.19713	0.36761			0.136093	0.169422	0.133433	0.169422
				0.7	0.55058	0.00562	0.59532	0.00655			0.1738	0.34071			0.0924117	0.155785	0.0924117	0.148205
				0.73333	0.55271	0.00566	0.59508	0.00655			0.20838	0.79287			0.117922	0.240823	0.110332	0.240823
				0.76667	0.55198	0.00566	0.5953	0.00653			0.21118	0.43439			0.0928017	0.192735	0.0928017	0.192735
				0.8	0.55164	0.00565	0.59667	0.00655			2.74955	0.34097			0.370262	0.14906	0.132072	0.14406
				0.83333	0.55271	0.00568	0.59566	0.00653			2.28605	0.26552			0.391537	0.0529517	0.168457	-0.0187383
				0.86667	0.55427	0.00572	0.59614	0.00655			0.57257	0.29158			0.198285	0.0754617	0.194955	0.0718117
				0.9	0.55345	0.00571	0.59692	0.00651			0.81937	0.46001			0.194242	0.134832	0.162202	0.119492
				0.93333	0.55234	0.00563	0.59694	0.00651			0.3205	0.80166			0.116968	0.159543	0.110498	0.135693
				0.96667	0.55308	0.00563	0.59648	0.00649			0.30284	0.49783			0.0996117	0.243185	0.0964317	0.222235
				1	0.5556	0.0057	0.59769	0.00652			1.07027	0.28241			0.168967	0.125622	0.155647	0.102782
				1.03333	0.55491	0.00566	0.59841	0.00648			0.31864	0.40231			0.174463	0.200373	0.174463	0.198363
				1.06667	0.55452	0.00567	0.6002	0.00649			0.39725	0.23503			0.14751	0.184583	0.13108	0.179263
				1.1	0.60964	0.014	0.59946	0.00645			0.60836	0.9094			0.181277	0.26751	0.181277	0.14215
				1.13333	0.73065	0.0188	0.68634	0.02028			0.21402	0.32315			0.136027	0.0923633	0.132177	0.0734233
				1.16667	0.98244	0.02828	0.95039	0.02486			0.34062	1.20311			0.100157	0.150367	0.100157	0.0341567
				1.2	0.79508	0.02167	0.86074	0.02113			0.48583	0.43816			0.214197	0.168147	0.211297	0.132557
				1.23333	0.66961	0.01158	0.84115	0.02615			0.21535	3.31779			0.102582	0.294912	0.102582	0.114992
				1.26667	0.61107	0.01002	0.7205	0.01571			0.31423	0.93192			0.106322	0.244593	0.105702	0.190133
				1.3	0.59879	0.00793	0.68567	0.01346			0.38167	0.18265			0.140928	0.0767833	0.119788	0.0718833
				1.33333	0.59742	0.00759	0.67147	0.01251			0.28355	3.65192			0.140572	0.387028	0.131722	0.188378
				1.36667	0.61054	0.00867	0.67411	0.01254			0.47788	0.45286			0.15021	0.152003	0.15021	0.152003
				1.4	0.63464	0.00958	0.68442	0.01317			0.36239	0.18758			0.101188	0.0985167	0.0738783	0.0985167
				1.43333	0.63641	0.00935	0.66308	0.0111			0.30905	0.30487			0.12541	0.124693	0.12541	0.124693
				1.46667	0.61726	0.00772	0.653	0.01041			0.23423	0.51936			0.128847	0.227342	0.115547	0.224642
				1.5	0.6033	0.00718	0.64813	0.01052			0.17258	0.29176			0.0974283	0.135983	0.0731183	0.134373
				1.53333	0.59389	0.00719	0.63431	0.00893			0.37371	0.37556			0.148073	0.120808	0.145913	0.111198
				1.56667	0.58834	0.00685	0.63104	0.00873			0.20532	2.54417			0.119507	0.305973	0.119507	0.0881933
				1.6	0.58398	0.0067	0.62637	0.00841			0.30277	0.20886			0.0598717	0.122632	0.0399217	0.122632
				1.63333	0.58206	0.0067	0.62625	0.00835			0.31127	0.31066			0.131977	0.115873	0.118507	0.115873
				1.66667	0.57928	0.00645	0.62222	0.00823			0.30865	0.33239			0.133545	0.124127	0.133545	0.118527
				1.7	0.57712	0.00643	0.62221	0.00809			0.18278	0.64102			0.0320583	0.168207	0.0252083	0.153827
				1.73333	0.57714	0.00642	0.62001	0.00781			0.27478	0.26594			0.141383	0.11169	0.141383	0.1051
				1.76667	0.57667	0.00642	0.61831	0.00771			0.51744	0.27666			0.16414	0.104878	0.13628	0.0979283
				1.8	0.57553	0.0064	0.6169	0.00758			0.19587	1.92555			0.0915583	0.242135	0.0915583	0.172475
				1.83333	0.57525	0.00644	0.61503	0.00745			0.43599	1.54891			0.172488	0.274905	0.172488	0.023995
				1.86667	0.5765	0.00651	0.61433	0.00741			0.43442	0.66416			0.142642	0.195762	0.139552	0.173882
				1.9	0.57469	0.00646	0.61286	0.00733			0.48888	0.36154			0.130735	0.19252	0.127945	0.18879
				1.93333	0.57385	0.00642	0.60986	0.00725			0.37192	0.62478			0.13287	0.174092	0.13076	0.167322
				1.96667	0.57218	0.00635	0.60913	0.00718			0.3062	0.22832			0.128413	0.143268	0.119683	0.143268
				2	0.57209	0.00628	0.60884	0.00717			0.41137	0.24993			0.139965	0.098755	0.128175	0.098755
				2.03333	0.57122	0.00626	0.60713	0.00713			0.49774	0.27092			0.13565	0.132478	0.13038	0.126028
				2.06667	0.57028	0.00621	0.60535	0.00708			0.19305	0.72708			0.0956767	0.16178	0.0955167	0.11387
				2.1	0.56881	0.00623	0.60485	0.00706			0.82463	1.02012			0.191323	0.166098	0.191323	0.109298
				2.13333	0.56947	0.00624	0.60322	0.00702			0.19926	0.29884			0.0796517	0.129167	0.0795517	0.126757
				2.16667	0.56884	0.00625	0.60331	0.007			0.44578	0.19651			0.105633	0.123487	0.105633	0.122827
				2.2	0.56844	0.00624	0.60291	0.00697			0.28457	0.4628			0.0672617	0.155028	0.0253217	0.139448
				2.23333	0.56879	0.00627	0.60272	0.00694			0.31544	0.25666			0.114628	0.113802	0.103958	0.113802
				2.26667	0.56754	0.00627	0.60121	0.00691			0.2219	0.34324			0.129528	0.1401	0.128898	0.11422
				2.3	0.56746	0.00627	0.6015	0.00689			0.44547	0.77982			0.100908	0.166188	0.0971883	0.112438
				2.33333	0.5666	0.00626	0.59858	0.00684			0.40075	0.38568			0.0858717	0.176042	0.0552617	0.176042
				2.36667	0.56609	0.00622	0.5988	0.00687			0.18646	0.5919			0.07071	0.153612	0.07071	0.131682
				2.4	0.56599	0.00623	0.59861	0.00684			0.2261	0.26569			0.134623	0.147077	0.134623	0.147077
				2.43333	0.56621	0.00621	0.59659	0.00682			0.19124	0.42575			0.0932633	0.161075	0.0932633	0.147975
				2.46667	0.56508	0.00617	0.59621	0.00679			0.37213	0.30397			0.0705167	0.193263	0.0635267	0.189853
				2.5	0.5646	0.00614	0.59473	0.00679			0.27027	0.34333			0.109725	0.17538	0.108895	0.17526
				2.53333	0.56371	0.00618	0.59376	0.00676			0.37433	0.22778			0.126773	0.108545	0.126773	0.107485
				2.56667	0.56397	0.00628	0.59233	0.00674			0.15958	0.28624			0.0593917	0.11103	0.0593917	0.10659
				2.6	0.56497	0.00624	0.59203	0.00671			0.67314	0.54845			0.206152	0.169638	0.180222	0.157998
				2.63333	0.56234	0.00614	0.59173	0.00668			0.98664	0.26541			0.182755	0.124255	0.158125	0.090635
				2.66667	0.56224	0.0061	0.59072	0.0067			0.38334	0.16619			0.120275	0.078205	0.120275	0.070155
				2.7	0.56154	0.00613	0.59054	0.00667			0.23506	0.42383			0.04476	0.185348	-0.06324	0.182228
				2.73333	0.56093	0.0061	0.58991	0.00667			0.62359	0.74377			0.157692	0.201205	0.144472	0.192365
				2.76667	0.56088	0.00608	0.58953	0.00664			0.45509	1.20875			0.103322	0.323517	0.0691817	0.320827
				2.8	0.56	0.00605	0.58753	0.00661			0.4641	0.32515			0.118137	0.116478	0.102177	0.115848
				2.83333	0.56051	0.00609	0.58738	0.00662			0.29261	0.24957			0.14833	0.131143	0.14321	0.123763
				2.86667	0.55999	0.00605	0.58639	0.00658			0.29475	0.49875			0.131965	0.1187	0.131965	0.11598
				2.9	0.5588	0.006	0.58592	0.00656			1.45177	0.39163			0.19138	0.138958	0.04361	0.131678
				2.93333	0.55865	0.006	0.58518	0.00653			0.64125	0.72254			0.065035	0.253395	0.030485	0.244915
				2.96667	0.55834	0.00598	0.58542	0.00652			0.31693	0.59812			0.114115	0.204835	0.098265	0.204835
				3	0.55782	0.00597	0.58376	0.00647			0.44128	0.2222			0.16802	0.122003	0.16014	0.108503
				3.03333	0.55759	0.00596	0.58388	0.00645			0.31117	0.30998			0.129182	0.196105	0.110542	0.192915
				3.06667	0.55695	0.00595	0.58301	0.00646			0.25584	0.39145			0.100387	0.106815	0.0785667	0.085515
				3.1	0.55595	0.0059	0.58191	0.00644			0.49083	0.29695			0.102632	0.068315	0.0790817	0.054735
				3.13333	0.55648	0.00592	0.58229	0.00641			0.3957	3.02125			0.12866	0.584187	0.12822	0.567377
				3.16667	0.55488	0.00587	0.5816	0.00637			0.30938	1.31921			0.156385	0.248612	0.153695	0.229352
				3.2	0.55615	0.00588	0.5838	0.00638			0.17671	0.26767			0.0606533	0.07709	0.0510633	0.07125
				3.23333	0.55718	0.00584	0.58543	0.00635			0.32403	0.46088			0.145672	0.133425	0.126682	0.121815
				3.26667	0.55877	0.00584	0.59052	0.00642			0.14535	0.22066			0.0731	0.0542	0.07215	0.05113
				3.3	0.55827	0.00581	0.59007	0.00642			0.38846	0.40549			0.152802	0.167733	0.152802	0.156573
				3.33333	0.56015	0.00581	0.59054	0.00635			0.17177	0.59469			0.069815	0.168825	0.067975	0.080445
				3.36667	0.56066	0.00577	0.59036	0.00637			0.49246	0.28621			0.235372	0.133947	0.233932	0.133947
				3.4	0.56106	0.00577	0.58858	0.00632			0.33896	0.42218			0.18425	0.183877	0.18425	0.176237
				3.43333	0.56178	0.00575	0.59047	0.00629			0.28481	0.45159			0.164488	0.171597	0.161868	0.168227
				3.46667	0.5624	0.00571	0.59167	0.00628			0.8592	0.98947			0.159755	0.238338	0.117055	0.219508
				3.5	0.5633	0.00573	0.59285	0.00626			0.36971	1.28709			0.177483	0.244395	0.166873	0.210325
				3.53333	0.566	0.00574	0.59429	0.00627			0.60464	0.56632			0.205842	0.162187	0.191952	0.158047
				3.56667	0.5666	0.0057	0.5952	0.00625			0.77659	1.10145			0.22867	0.216095	0.21421	0.165995
				3.6	0.5676	0.00572	0.59671	0.00628			0.50405	0.34178			0.225643	0.129832	0.225643	0.125632
				3.63333	0.5701	0.0057	0.59715	0.00626			0.33348	0.30843			0.182847	0.0989483	0.178867	0.0837483
				3.66667	0.57133	0.00572	0.59767	0.00625			0.32653	0.33925			0.131942	0.108917	0.131942	0.0987067
				3.7	0.57228	0.00574	0.5982	0.00627			0.37556	0.27155			0.115457	0.162908	0.115457	0.147558
				3.73333	0.57475	0.00576	0.60045	0.00626			0.53647	5.70212			0.208147	2.45759	0.208147	2.45759
				3.76667	0.57413	0.00573	0.60078	0.00624			0.2381	0.28442			0.18045	0.110533	0.18045	0.0395433
				3.8	0.57587	0.00572	0.60115	0.00627			0.33843	0.61424			0.200163	0.178158	0.199123	0.131988
				3.83333	0.57672	0.00571	0.60256	0.00625			0.41368	1.01699			0.199295	0.221887	0.199295	0.146217
				3.86667	0.57748	0.00571	0.60189	0.00624			0.45941	0.24998			0.257213	0.1154	0.255913	0.11278
				3.9	0.57908	0.00571	0.6031	0.00626			0.28177	0.3128			0.125247	0.0911083	0.116217	0.0880983
				3.93333	0.57983	0.00571	0.6028	0.00625			0.315	0.35522			0.0997917	0.160225	0.0978317	0.159225
				3.96667	0.58114	0.00574	0.60199	0.00624			0.56796	0.33108			0.17157	0.14548	0.16411	0.13857
				4	0.58135	0.00572	0.60295	0.00623			0.85823	0.64937			0.261867	0.187267	0.260027	0.185617
				4.03333	0.58268	0.00573	0.60291	0.0062			0.21355	1.00143			0.089305	0.298168	0.089305	0.298168
				4.06667	0.58267	0.00572	0.60236	0.00623			0.74412	0.31992			0.197133	0.106058	0.0850333	0.0946583
				4.1	0.58297	0.00572	0.60237	0.00623			0.59579	0.27951			0.0708667	0.113203	0.0633867	0.111313
				4.13333	0.58329	0.00573	0.60255	0.00623			2.73411	0.38094			0.561208	0.175208	0.474838	0.158198
				4.16667	0.58307	0.00571	0.60271	0.0062			0.40225	0.45111			0.08896	0.20943	0.08896	0.19691
				4.2	0.58365	0.0057	0.60298	0.00622			0.41096	0.37847			0.0689333	0.141623	0.0689333	0.139823
				4.23333	0.58344	0.00569	0.6024	0.00622			1.54542	0.18432			0.242407	0.0343617	0.181607	0.0316917
				4.26667	0.58414	0.00571	0.60238	0.00619			0.39428	0.54072			0.242772	0.207772	0.242772	0.207772
				4.3	0.58348	0.00568	0.60252	0.00619			0.18929	0.44492			0.0703483	0.195213	0.0695883	0.193603
				4.33333	0.58443	0.00569	0.60273	0.00622			0.1931	0.9767			0.0946683	0.246965	0.0946683	0.236925
				4.36667	0.58453	0.00568	0.60234	0.00619			1.01464	0.25714			0.188677	0.133415	0.143417	0.129525
				4.4	0.58441	0.00567	0.60228	0.00617			0.92084	0.16839			0.208463	0.07018	0.176503	0.06231
				4.43333	0.58568	0.00569	0.60317	0.0062			0.92293	0.45379			0.210503	0.0917283	0.177133	0.0917283
				4.46667	0.58561	0.00569	0.60279	0.00616			0.3933	0.94238			0.148103	0.214802	0.142223	0.214802
				4.5	0.5854	0.00566	0.60273	0.00617			0.4106	1.36905			0.234305	0.104452	0.220355	-0.00920833
				4.53333	0.58521	0.00567	0.6018	0.00616			0.57414	0.8288			0.241263	0.239665	0.241263	0.239665
				4.56667	0.58576	0.00567	0.60202	0.00615			0.23233	0.76656			0.108082	0.240055	0.106362	0.229495
				4.6	0.58598	0.00567	0.60198	0.00614			0.22775	0.84212			0.132532	0.228638	0.132532	0.228638
				4.63333	0.5863	0.00568	0.60158	0.00615			0.41719	0.64145			0.180542	0.215482	0.179782	0.196182
				4.66667	0.58705	0.00565	0.60201	0.00616			0.42522	0.35702			0.195157	0.113277	0.195157	0.112157
				4.7	0.58632	0.00565	0.60145	0.00614			0.33498	0.24919			0.206515	0.041295	0.206515	0.027765
				4.73333	0.58717	0.00566	0.60186	0.00613			0.15676	1.03252			0.0901017	0.254665	0.0901017	0.254665
				4.76667	0.58645	0.00566	0.60286	0.00616			0.28321	1.19476			0.141257	0.260358	0.136407	0.245558
				4.8	0.5877	0.00567	0.6025	0.00614			0.86734	0.83249			0.254042	0.236287	0.254042	0.226567
				4.83333	0.58837	0.00565	0.60144	0.00613			1.1295	2.13044			0.213785	0.276377	0.213785	0.234027
				4.86667	0.58772	0.00563	0.6027	0.00614			0.47548	0.24926			0.192743	0.0601017	0.183383	0.0545617
				4.9	0.5874	0.00564	0.60241	0.00613			0.81774	1.21941			0.181967	0.248102	0.119567	0.205832
				4.93333	0.5885	0.00564	0.60268	0.00613			1.23249	0.3267			0.257597	0.096945	0.248117	0.077645
				4.96667	0.5882	0.00564	0.60322	0.00613			0.45189	0.83679			0.181245	0.182613	0.177115	0.164723
				5	0.58855	0.00565	0.60138	0.00611			0.65758	0.33545			0.236728	0.120007	0.235438	0.112587
				5.03333	0.58831	0.0056	0.60187	0.00613			0.24507	0.41116			0.0959833	0.129177	0.0959833	0.126427
				5.06667	0.58863	0.00562	0.60057	0.00614			0.33277	0.64933			0.04401	0.0621333	0.04095	0.0226233
				5.1	0.58908	0.00563	0.60081	0.00611			0.36175	0.20808			0.136452	0.0532033	0.136452	0.0532033
				5.13333	0.58864	0.0056	0.60069	0.00616			0.31088	0.67153			0.176118	0.16851	0.163938	0.16851
				5.16667	0.58921	0.00561	0.60034	0.00612			0.17114	0.36238			0.0176817	0.122555	0.00124167	0.122555
				5.2	0.58912	0.0056	0.60015	0.00614			0.50361	0.73071			0.18532	0.158222	0.15531	0.149172
				5.23333	0.58921	0.00558	0.59908	0.00611			1.18597	0.48302			0.199958	0.143313	0.0816683	0.119833
				5.26667	0.59046	0.00563	0.60011	0.00609			0.1491	0.38168			0.0587717	0.194882	0.0577717	0.194882
				5.3	0.58986	0.00561	0.60018	0.00614			0.54273	0.63385			0.083785	0.183395	0.049065	0.178095
				5.33333	0.591	0.00557	0.5996	0.00613			0.42221	0.41231			0.168065	0.07531	0.165635	0.07015
				5.36667	0.59017	0.0056	0.5993	0.00613			1.1202	0.34202			0.198305	0.122138	0.131035	0.101178
				5.4	0.59	0.00558	0.599	0.00612			0.22419	0.50942			0.114737	0.138793	0.0999067	0.110293
				5.43333	0.59067	0.00558	0.5991	0.00612			0.14996	0.62992			0.025885	0.185362	0.015055	0.181382
				5.46667	0.59222	0.00559	0.59838	0.00611			0.56945	0.97484			0.2116	0.216357	0.2116	0.212327
				5.5	0.59013	0.00557	0.5988	0.0061			0.62223	0.32443			0.147212	0.141387	0.131502	0.138037
				5.53333	0.59081	0.00556	0.59923	0.00611			0.13518	0.25153			0.0580983	0.118785	0.0564783	0.106135
				5.56667	0.59084	0.00557	0.59913	0.0061			0.42474	0.23465			0.176178	0.134953	0.162328	0.131263
				5.6	0.59095	0.00556	0.59986	0.0061			0.50329	0.29751			0.187175	0.0956833	0.134625	0.0956833
				5.63333	0.59142	0.00556	0.59905	0.0061			0.33367	0.27123			0.0946717	0.09359	0.0687117	0.08239
				5.66667	0.59102	0.00553	0.59869	0.00608			0.17579	0.21385			0.0274467	0.068445	-0.000673333	0.068445
				5.7	0.59178	0.00557	0.59929	0.0061			0.28301	0.57921			0.101313	0.167028	0.0923933	0.167028
				5.73333	0.59305	0.00558	0.59865	0.00607			3.48486	0.85622			0.316522	0.194672	0.218022	0.193962
				5.76667	0.59133	0.00555	0.59972	0.00607			0.2743	0.25784			0.0678833	0.156388	0.0678833	0.156388
				5.8	0.59301	0.00557	0.59995	0.00608			0.85507	0.38634			0.194462	0.120497	0.192712	0.113367
				5.83333	0.59184	0.00553	0.60007	0.00607			0.63585	0.25747			0.100792	0.0743783	0.0612317	0.0707383
				5.86667	0.5925	0.00557	0.60112	0.00605			0.38397	0.21694			0.154135	0.0827117	0.150835	0.0812617
				5.9	0.59127	0.00551	0.6012	0.00605			0.16138	0.30499			0.09522	0.0695817	0.09347	0.0665617
				5.93333	0.5924	0.00553	0.60094	0.00604			0.18967	11.737			0.0668467	1.34039	0.0597967	1.27347
				5.96667	0.59291	0.00554	0.60109	0.00605			0.33844	0.52843			0.0342417	0.156113	0.0273517	0.156113
				6	0.59243	0.00555	0.59975	0.00603			0.50033	0.91049			0.155577	0.179152	0.148107	0.176572
				6.03333	0.59495	0.00557	0.60381	0.00606			0.31081	0.19067			0.09577	0.106168	0.08671	0.105808
				6.06667	0.59405	0.00556	0.6022	0.00608			0.44678	0.58714			0.128362	0.196768	0.126382	0.188028
				6.1	0.5933	0.00551	0.60409	0.00609			0.15337	0.44859			0.06156	0.160143	0.05351	0.133463
				6.13333	0.59394	0.00554	0.60666	0.00617			0.15006	0.67364			0.0736217	0.154487	0.0736217	0.152677
				6.16667	0.59738	0.00557	0.61961	0.0069			0.23622	0.48201			0.0592117	0.153875	0.0295617	0.126965
				6.2	0.60834	0.00569	0.63585	0.00869			0.47084	0.47091			0.163775	0.114237	0.126705	0.0961267
				6.23333	0.61853	0.00598	0.65038	0.01047			0.26086	0.66115			0.103055	0.175982	0.102085	0.145522
				6.26667	0.62873	0.00627	0.66282	0.0114			0.46384	0.38678			0.20662	0.133892	0.20662	0.125052
				6.3	0.63859	0.00648	0.67169	0.01187			0.14342	0.38242			0.0478033	0.178802	0.0452633	0.178802
				6.33333	0.64651	0.00663	0.67926	0.01207			0.11311	0.53873			0.0315	0.17637	0.02948	0.17183
				6.36667	0.65339	0.00674	0.68486	0.01211			0.59351	1.0562			0.170455	0.228913	0.125485	0.222583
				6.4	0.65923	0.00678	0.69208	0.01206			0.35673	0.21485			0.135358	0.0958683	0.128698	0.0958683
				6.43333	0.66536	0.00688	0.69803	0.01202			0.36769	0.17959			0.129425	0.0638233	0.121425	0.0567133
				6.46667	0.67173	0.00701	0.70427	0.01212			0.21822	0.21679			0.095775	0.0877067	0.090465	0.0877067
				6.5	0.67591	0.00701	0.70792	0.01206			0.67607	0.28008			0.216107	0.109017	0.188487	0.0974567
				6.53333	0.68043	0.00702	0.71016	0.01204			0.43283	0.82167			0.135323	0.270142	0.101103	0.270142
				6.56667	0.68422	0.00707	0.71437	0.0121			3.06458	0.20426			0.373782	0.105388	0.193372	0.105388
				6.6	0.68732	0.00717	0.7168	0.01198			1.81023	0.3735			0.226598	0.051	0.198218	0.02449
				6.63333	0.69149	0.00719	0.71885	0.01209			0.49441	0.74002			0.262163	0.100097	0.262163	0.0998267
				6.66667	0.69308	0.00719	0.72275	0.01212			0.44472	0.59942			0.187463	0.217812	0.172033	0.202102
				6.7	0.69451	0.00725	0.72349	0.01207			0.53885	0.43583			0.18426	0.138503	0.18426	0.137643
				6.73333	0.69536	0.00726	0.72562	0.01214			0.29327	0.4003			0.128588	0.20788	0.117748	0.20788
				6.76667	0.69796	0.00729	0.72793	0.01209			0.72046	0.24412			0.310003	0.0385983	0.304443	0.0149283
				6.8	0.69857	0.00733	0.72785	0.01212			11.602	0.231			1.45274	0.141375	0.670937	0.141375
				6.83333	0.70059	0.00737	0.7292	0.01213			0.42635	0.41257			0.0877183	0.123518	0.0568683	0.0721983
				6.86667	0.70241	0.00738	0.73078	0.01219			0.50558	19.3024			0.151473	2.1046	0.138343	1.84962
				6.9	0.70146	0.00734	0.73035	0.0121			0.76826	1.49737			0.20937	0.118772	0.18177	0.0268817
				6.93333	0.70362	0.00738	0.73342	0.01216			0.72101	0.656			0.251425	0.0924483	0.251195	0.0821583
				6.96667	0.7033	0.00738	0.73201	0.01216			0.48654	0.56809			0.155623	0.220415	0.153703	0.220415
				7	0.70371	0.00741	0.73349	0.01216			0.31373	0.52007			0.16113	0.193452	0.14875	0.193452
				7.03333	0.70436	0.00743	0.73412	0.0122			0.20728	0.61222			0.101198	0.172867	0.0997783	0.167017
				7.06667	0.70611	0.00745	0.73563	0.01218			0.46493	1.55192			0.148823	0.14825	0.106183	0.09637
				7.1	0.70393	0.00742	0.73582	0.01229			0.73427	0.26226			0.221433	0.0658617	0.157033	0.0553517
				7.13333	0.70662	0.00739	0.73663	0.01234			0.62411	0.8579			0.185395	0.163628	0.180755	0.148568
				7.16667	0.70679	0.0075	0.73766	0.01227			0.49872	0.35999			0.20789	0.151893	0.20785	0.143103
				7.2	0.70801	0.0075	0.73831	0.01235			0.67784	0.42177			0.210093	0.151313	0.195603	0.151313
				7.23333	0.70509	0.00735	0.73786	0.01237			0.25587	0.83465			0.128292	0.11196	0.108942	0.04123
				7.26667	0.70792	0.00745	0.73798	0.0124			0.23487	0.20446			0.0843817	0.09395	0.0822317	0.08302
				7.3	0.70948	0.00745	0.73887	0.01243			0.37877	0.40663			0.137405	0.0853233	0.126505	0.0744533
				7.33333	0.70724	0.00745	0.74113	0.0125			0.71374	0.33662			0.250223	0.163832	0.230743	0.157862
				7.36667	0.70845	0.00749	0.74033	0.01237			0.26162	6.6722			0.108237	0.46396	0.0994867	0.07422
				7.4	0.70954	0.00756	0.74305	0.01244			0.35064	0.23758			0.131008	0.115518	0.127198	0.113208
				7.43333	0.70958	0.00756	0.74014	0.01241			0.81579	0.42161			0.254937	0.088345	0.241137	0.061745
				7.46667	0.7101	0.00752	0.74232	0.01237			0.55809	0.40677			0.240657	0.201315	0.225527	0.198595
				7.5	0.71004	0.00752	0.74152	0.0125			0.62538	0.22085			0.201928	0.098775	0.198458	0.096765
				7.53333	0.71107	0.00755	0.74241	0.01247			0.21443	0.33277			0.0855217	0.152563	0.0805917	0.152563
				7.56667	0.71101	0.00758	0.74362	0.01253			0.28249	1.12105			0.123453	0.250595	0.115153	0.216485
				7.6	0.71101	0.00755	0.74256	0.01253			1.4802	0.40057			0.29063	0.241902	0.28779	0.241902
				7.63333	0.71092	0.00757	0.74152	0.01254			0.38905	0.50466			0.172762	0.116362	0.169812	0.0936217
				7.66667	0.71193	0.00757	0.74131	0.01251			0.45491	0.67432			0.152487	0.135718	0.134617	0.122638
				7.7	0.71294	0.00763	0.74431	0.01257			1.79703	0.59677			0.36178	0.176928	0.32736	0.176918
				7.73333	0.71193	0.00762	0.7432	0.01253			0.55533	0.44305			0.0379117	0.106002	0.0218417	0.102802
				7.76667	0.71106	0.00762	0.74264	0.01255			0.45782	0.17918			0.168122	0.0658567	0.131842	0.0600267
				7.8	0.71255	0.00759	0.74419	0.01255			0.41846	0.9321			0.226093	0.206765	0.221043	0.197495
				7.83333	0.71304	0.00766	0.74311	0.01261			4.51437	0.42422			1.46201	0.109638	1.46201	0.107578
				7.86667	0.71504	0.00764	0.74404	0.0126			0.61986	0.69536			0.186983	0.253803	0.168213	0.252243
				7.9	0.71308	0.00761	0.74327	0.01262			0.79321	0.31714			0.20032	0.144597	0.17284	0.144597
				7.93333	0.71378	0.00767	0.74527	0.0127			0.34293	0.87702			0.113703	0.181778	0.105833	0.153538
				7.96667	0.71339	0.00772	0.74538	0.01273			0.4977	0.51635			0.128698	0.192593	0.117248	0.192593
				8	0.7153	0.0077	0.7451	0.01279			0.54965	0.2497			0.173217	0.0938333	0.172707	0.0938333
				8.03333	0.71657	0.00772	0.74541	0.01279			0.37237	0.86915			0.125045	0.289253	0.112695	0.285463
				8.06667	0.71632	0.00774	0.74479	0.01275			0.35307	0.33946			0.0842083	0.258167	0.0797183	0.237497
				8.1	0.71653	0.00775	0.74591	0.01279			0.47175	0.18204			0.0505617	0.0753083	0.0433817	0.0498083
				8.13333	0.71633	0.00771	0.74777	0.01283			0.50341	1.64728			0.231938	0.271958	0.222288	0.259588
				8.16667	0.71786	0.00772	0.74565	0.01287			0.26761	0.62159			0.0827867	0.25876	0.0817567	0.25876
				8.2	0.71753	0.00765	0.74785	0.01298			0.4421	0.51891			0.20341	0.196788	0.20341	0.196788
				8.23333	0.7171	0.0077	0.74671	0.01301			0.35987	0.18565			0.127197	0.0821833	0.122127	0.0768633
				8.26667	0.71786	0.00786	0.74727	0.01305			0.32717	0.26288			0.15877	0.148153	0.15829	0.136653
				8.3	0.71941	0.00797	0.74748	0.0131			0.44146	0.35234			0.150468	0.08248	0.147378	0.05671
				8.33333	0.72152	0.00808	0.74744	0.0132			0.43517	0.27739			0.123445	0.065125	0.118885	0.056875
				8.36667	0.72006	0.00806	0.74748	0.01311			0.36157	0.36826			0.186293	0.196673	0.186293	0.188093
				8.4	0.72023	0.00803	0.74824	0.01325			0.33576	2.59299			0.171805	0.284467	0.167215	0.284467
				8.43333	0.72065	0.00804	0.74733	0.01322			0.28704	0.633			0.108268	0.271327	0.108268	0.260027
				8.46667	0.71997	0.00795	0.74762	0.0132			0.44209	0.58702			0.214723	0.176152	0.214723	0.164862
				8.5	0.72108	0.00796	0.74864	0.01329			0.2969	0.48052			0.12042	0.237495	0.11636	0.237495
				8.53333	0.72031	0.00788	0.75014	0.01337			0.69441	0.92166			0.178357	0.20917	0.118277	0.17438
				8.56667	0.7194	0.0078	0.74943	0.01343			1.37405	0.47569			0.241145	0.218085	0.134315	0.218085
				8.6	0.72058	0.0078	0.74978	0.01339			0.55549	1.45076			0.174298	0.297712	0.168268	0.297712
				8.63333	0.71851	0.00775	0.75091	0.01342			0.36016	0.16898			0.147018	0.0316267	0.135048	0.0227567
				8.66667	0.72059	0.00779	0.74913	0.01346			0.43837	0.47615			0.147722	0.172845	0.142382	0.168835
				8.7	0.72022	0.00787	0.75231	0.01351			0.83708	0.69395			0.219145	0.19832	0.199945	0.17071
				8.73333	0.7207	0.00783	0.7497	0.01346			0.248	0.23359			0.02463	0.0660533	0.01028	0.0647733
				8.76667	0.72149	0.00786	0.75397	0.01352			0.58888	0.3955			0.23212	0.163805	0.23212	0.163805
				8.8	0.72098	0.0079	0.75002	0.01344			0.56226	0.43597			0.233015	0.195818	0.211595	0.191048
				8.83333	0.72182	0.0079	0.7525	0.01364			0.32518	0.15501			0.1385	0.0963633	0.1385	0.0963633
				8.86667	0.72365	0.00784	0.75178	0.0136			0.50771	0.87491			0.258287	0.105757	0.246957	0.0784967
				8.9	0.72199	0.00788	0.75418	0.01374			0.83084	0.2852			0.183652	0.118527	0.178012	0.107697
				8.93333	0.72192	0.00775	0.75158	0.01365			0.38976	0.39568			0.131017	0.11778	0.0835967	0.11778
				8.96667	0.72216	0.00777	0.75084	0.01374			0.99027	0.22742			0.168418	0.0679367	0.137508	0.0562567
				9	0.72239	0.00782	0.75222	0.01373			0.43796	0.49817			0.15483	0.226303	0.13572	0.220543
				9.03333	0.72182	0.00777	0.75246	0.01375			0.31336	0.25101			0.0669417	0.0307283	0.0443717	0.00244833
				9.06667	0.72327	0.0078	0.75252	0.01378			0.26419	0.47756			0.0791767	0.233468	0.0721567	0.233468
				9.1	0.72356	0.00787	0.75358	0.01379			0.49198	0.74823			0.173083	0.197087	0.159533	0.175607
				9.13333	0.72323	0.00784	0.75524	0.01389			0.40726	1.03105			0.148358	0.358905	0.147378	0.358905
				9.16667	0.72347	0.00791	0.7527	0.01387			0.82206	0.60376			0.229017	0.196573	0.177447	0.191033
				9.2	0.72401	0.00788	0.75359	0.01391			0.60071	0.28116			0.194318	0.062945	0.177418	0.036115
				9.23333	0.72282	0.00794	0.75544	0.01401			0.85303	0.54548			0.123695	0.0660583	0.071535	0.0533983
				9.26667	0.72379	0.00781	0.75406	0.01403			0.4688	1.37651			0.157082	0.143545	0.152172	0.057795
				9.3	0.72447	0.00777	0.75693	0.01407			0.51942	0.79294			0.183382	0.219717	0.183382	0.208347
				9.33333	0.72366	0.00781	0.75534	0.01399			0.77308	1.85743			0.125967	0.209697	0.0897467	0.123777
				9.36667	0.72424	0.0078	0.75418	0.01405			0.71528	0.53375			0.26514	0.239952	0.26501	0.239952
				9.4	0.72459	0.00777	0.75494	0.01407			0.78893	0.33969			0.219532	0.132027	0.193312	0.130277
				9.43333	0.72342	0.00775	0.75614	0.01416			0.43651	0.38298			0.0821983	0.151875	0.0771783	0.150185
				9.46667	0.72361	0.0078	0.75448	0.01414			0.34399	0.70458			0.122818	0.256155	0.112368	0.256155
				9.5	0.72358	0.00776	0.75637	0.01416			0.61162	0.59168			0.0923217	0.200677	0.0373417	0.200677
				9.53333	0.72485	0.00778	0.75439	0.01418			0.38404	0.31193			0.0409583	0.135465	0.00829833	0.128705
				9.56667	0.72467	0.00768	0.75626	0.01421			0.26197	0.68494			0.105825	0.224537	0.097725	0.220367
				9.6	0.72643	0.00777	0.75645	0.01428			0.3178	0.48635			0.119402	0.0445533	0.106182	0.0279233
				9.63333	0.72327	0.00767	0.75633	0.01427			0.29198	0.72142			0.138902	0.11497	0.138902	0.09424
				9.66667	0.72573	0.00777	0.75588	0.01437			0.78888	0.80314			0.107305	0.0875317	0.102765	0.0597917
				9.7	0.72475	0.00774	0.75624	0.01442			1.50985	0.87995			0.244387	0.284298	0.236457	0.254318
				9.73333	0.72442	0.00772	0.75757	0.01443			1.51588	0.33964			0.276037	0.117352	0.230267	0.114612
				9.76667	0.72502	0.00772	0.75655	0.01449			0.14476	0.51207			0.0208083	0.148852	-0.0505217	0.129632
				9.8	0.72502	0.00776	0.75676	0.01447			0.10981	0.743			0.012865	0.27271	-0.011165	0.27271
				9.83333	0.72368	0.00771	0.75777	0.01449			0.20574	0.27912			0.08115	0.0557633	0.07644	-0.0233067
				9.86667	0.72529	0.00779	0.75751	0.01437			1.22455	1.01362			0.260448	0.237778	0.229628	0.191308
				9.9	0.72639	0.00778	0.75798	0.01431			0.30499	0.73021			0.101403	0.239832	0.0817233	0.232282
				9.93333	0.7251	0.00769	0.75526	0.014			0.56134	0.28051			0.140202	0.07806	0.131822	0.07806
				9.96667	0.72521	0.0077	0.75651	0.01379			0.73863	3.1611			0.164775	0.97281	0.129315	0.09008
				10	0.72563	0.00775	0.75659	0.0138			0.32304	0.61681			0.110663	0.155088	0.0832133	0.124028
											0.51216	1.02851			0.250582	0.159968	0.250582	0.0952583
											0.42473	0.40493			0.183833	0.196318	0.164833	0.191578
											0.13601	0.54614			0.033625	0.2173	-0.008385	0.2173
											0.41927	0.7422			0.193185	0.144252	0.187715	0.139362
											0.14694	2.24179			0.0427	0.317898	0.01581	0.317898
											0.28299	0.25417			0.115078	0.127432	0.115078	0.127432
											0.83539	0.53029			0.176463	0.193925	0.102523	0.193925
											0.18397	0.40519			0.113345	0.201767	0.111265	0.201057
											4.78504	0.33193			0.361625	0.10209	0.046555	0.10209
											0.34972	0.36206			0.17546	0.019295	0.15918	-0.003325
											0.59009	0.54826			0.197505	0.089075	0.190135	0.079055
											0.2026	1.33218			0.101847	0.2864	0.101847	0.15138
											0.61593	0.56929			0.165873	0.139425	0.154383	0.122495
											0.24118	0.36215			0.0769467	0.142327	0.0645267	0.124637
											0.84704	0.41674			0.199972	0.166598	0.193342	0.166078
											0.37101	0.84049			0.148905	0.255625	0.144615	0.251295
											0.44269	1.42952			0.146642	0.283933	0.134752	0.283933
											0.29506	0.81045			0.109335	0.162687	0.094055	0.127777
											0.35928	0.23984			0.15596	0.0855433	0.13645	0.0855433
											1.1556	0.57105			0.258892	0.19821	0.229882	0.19053
											0.53608	0.35123			0.120272	0.10939	0.115772	0.10812
											0.79868	0.54441			0.258143	0.253158	0.252073	0.253158
											0.22387	0.63129			0.0511767	0.224173	0.0511767	0.224173
											0.70164	0.95536			0.167718	0.185008	0.154448	0.140438
											0.53734	0.56104			0.192205	0.148387	0.192205	0.137337
											0.68823	0.68128			0.195583	0.196063	0.193133	0.196063
											0.66865	0.61941			0.30137	0.211723	0.27775	0.211723
											0.60984	0.76573			0.153387	0.358133	0.148077	0.311583
											0.3339	1.81367			0.132762	0.352282	0.130562	0.352282
											0.30589	0.37496			0.11067	0.0826717	0.10641	0.0798417
											0.53547	0.64152			0.058	0.151113	0.02127	0.137233
											0.24312	0.37714			0.0962367	0.126507	0.0880867	0.100397
											0.4546	0.64634			0.170977	0.233698	0.170977	0.229108
											0.33912	0.47964			0.127382	0.132435	0.122632	0.132435
											0.41007	0.34817			0.0659383	0.112482	0.0393183	0.100682
											0.34909	0.81856			0.178805	0.224813	0.174885	0.191333
											0.2725	0.36761			0.131883	0.134747	0.118973	0.127957
											0.29791	0.70487			0.112877	0.195023	0.112577	0.195023
											0.30159	0.39083			0.125198	0.111767	0.123558	0.104077
											0.75613	0.38234			0.199432	0.0823733	0.175412	0.0143133
											0.68775	1.4566			0.209368	0.122372	0.185278	0.0302317
											0.59411	0.5781			0.194445	0.262682	0.193925	0.253622
											0.56595	0.66007			0.17579	0.219678	0.16555	0.209018
											0.15418	0.77728			0.0966983	0.267463	0.0848483	0.241133
											1.19537	0.41615			0.174387	0.218888	0.0957167	0.213198
											0.22958	0.51319			0.116172	0.158293	0.109542	0.153773
											0.37699	0.61203			0.124122	0.25771	0.115532	0.25431
											0.59415	1.35653			0.181	0.293222	0.17559	0.286992
											0.36725	0.95372			0.181438	0.186608	0.181438	0.145418
											0.45856	0.6699			0.139247	0.223043	0.113417	0.218873
											0.98164	0.29057			0.178412	0.113415	0.125922	0.104395
											0.29269	0.6842			0.0757533	0.0948283	0.0735233	0.0823083
											0.3474	1.3115			0.131852	0.326993	0.118382	0.199083
											0.35253	0.2348			0.176513	0.0867533	0.143703	0.0831033
											0.23605	0.22872			0.0995117	0.0471333	0.0954317	0.0131633
											0.3492	0.54828			0.0882233	0.160847	0.0869433	0.154867
											0.37568	2.07553			0.182992	0.42871	0.182992	0.19308
											0.29631	1.25268			0.171752	0.256922	0.165572	0.256922
											0.41082	0.60112			0.11425	0.10026	0.10765	0.09998
											0.22082	0.19437			0.0470483	0.0554383	0.00774833	0.0521483
											0.41115				0.169055		0.158145
											1.10548				0.19506		0.17155
											0.45291				0.158583		0.158583
											0.73412				0.194378		0.194378
											0.54023				0.167345		0.161255
											0.53985				0.200425		0.181595
											0.71532				0.220632		0.193442
											0.27836				0.116225		0.110905
											0.33922				0.131268		0.117738
											0.39603				0.0877967		0.0757367
											0.34907				0.132288		0.103968
											0.23958				0.108537		0.0987567
											0.18737				0.064495		0.061635
											0.355				0.101663		0.0924933

[truncated: 4 more sheets: S5_Fig, S6_Fig, S8_Fig, S9_Fig]
